# Supplementary material for: DiffSegR: an RNA-seq data driven method for differential expression analysis using changepoint detection
Source: NAR Genom Bioinform. 2023 Nov 6;5(4):lqad098. doi: 10.1093/nargab/lqad098 (PMC10632193; doi:10.1093/nargab/lqad098)
Supplement: lqad098_Supplemental_Files [file lqad098_supplemental_files.zip]

Archive with 2 entries (2 files):
- BC_TableS1_to_S8_revision.xlsx
- DiffSegR_supp_revision.pdf
