# Supplementary material for: DiffSegR: an RNA-seq data driven method for differential expression analysis using changepoint detection
Source: NAR Genom Bioinform. 2023 Nov 6;5(4):lqad098. doi: 10.1093/nargab/lqad098 (PMC10632193; doi:10.1093/nargab/lqad098)
Supplement: lqad098_Supplemental_Files [file lqad098_supplemental_files.zip › BC_TableS1_to_S8_revision.xlsx]

## Sheet: _S1
Table S1: Genomic coordinates of differentially accumulated RNAs in pnp1-1 compared to WT. The labels were created based on molecular validations described in Castandet et al. 2013
ID	chromosome	strand	start	end
psbA_3_UTR	chloroplast	reverse	220	300
trnC_5	chloroplast	forward	27150	27330
psbZ_3_UTR	chloroplast	forward	36000	36230
psbC_Z_3_UTR	chloroplast	forward	36240	36490
trnS.2_5_1	chloroplast	forward	44233	44330
trnS.2_5_2	chloroplast	forward	44440	44740
trnF_5	chloroplast	forward	47580	48265
ndhJ_3_UTR	chloroplast	reverse	48480	48650
atpE_3_UTR	chloroplast	reverse	51971	52130
rbcl_3_UTR	chloroplast	forward	56450	56756
petA_3_UTR	chloroplast	forward	63070	63170
trnP_5	chloroplast	reverse	66540	66861
petD_3_UTR	chloroplast	forward	77760	77900
ndhB_3_UTR	chloroplast	reverse	94335	94756
rrn23S_3	chloroplast	forward	107470	107597
trnN_5	chloroplast	reverse	109100	109560
ndhD_3_UTR	chloroplast	reverse	115489	115550

## Sheet: _S2
Table S2 : Genomic coordinates of differentially accumulated RNAs in rnc3/4 compared to WT. The labels were created based on molecular biology validations described in Hotto et al. 2015
ID	chromosome	strand	start	end
antisense_rrn4.5S.1_3	chloroplast	reverse	107710	107820
rrn4.5S.1_3	chloroplast	forward	107660	107820
rrn23S.1_5_UTR	chloroplast	forward	104620	104680
antisense_rrn4.5S.2_3	chloroplast	forward	130820	130940
rrn4.5S.2_3	chloroplast	reverse	130820	130980
rrn23S.2_5_UTR	chloroplast	reverse	133960	134030

## Sheet: Table_S3
Table S3 : Comparison of the runtime of the DiffSegR package against the standard differential gene expression (DGE) analysis on pnp1-1, rnc3/4 and Δrae1 datasets.
		dataset and method
		pnp1-1		rnc3/4		Δrae1
		DiffSegR	DGE	DiffSegR	DGE	DiffSegR	DGE
pipeline step	1.A & 1.B	1m	NA	1m 22s	NA	3m 40s	NA
	2.A	<1s	NA	<1s	NA	3s	NA
	2.B	22s	18s	24s	19s	27s	23s
	3	5s	4s	4s	4s	8s	5s
	All steps	1m 28s	22s	1m 41s	23s	4m 18s	28s
1.A & 1.B : computing the coverage profiles with featureCounts and the per-base log2-FC
2.A : mutliple changepoints detection with FPOP
2.B : couting reads overlapping segments / genes with featureCounts
3 : differential expression analysis of the segments / genes with DESeq2

## Sheet: Table_S4
Table S4 : Comparison of memory usage between the DiffSegR package and standard differential gene expression (DGE) analysis on pnp1-1, rnc3/4, and rae1 datasets. The 'used' metric refers to the memory consumption of R objects at the end of the analysis, while 'max used' denotes the highest memory usage at any point during the analysis
		dataset and method
		pnp1-1		rnc3/4		Δrae1
		DiffSegR	DGE	DiffSegR	DGE	DiffSegR	DGE
memory	used	0.55 Go	0.54 Go	0.55 Go	0.54 Go	0.76 Go	0.55 Go
	max used	0.98 Go	0.94 Go	0.98 Go	0.94 Go	4.73 Go	1.04 Go
	max used (steps)	3	3	3	3	1.A & 1.B	3
1.A & 1.B : computing the coverage profiles with featureCounts and the per-base log2-FC
3 : differential expression analysis of the segments / genes with DESeq2

## Sheet: Table_S5
Table S5: DiffSegR results on the pnp1-1 dataset
start	end	baseMean	per-segment log2-FC	per-base log2-FC (average)	pvalue	DER
1	2828	263.5	2.09423625777317	0.0859526544397653	7.69797752063984e-09	TRUE
2829	3103	213	3.94341634472244	0.761175344463297	6.72097590624074e-27	TRUE
3104	4813	111.25	2.62700431232625	0.0614859558081323	2.20040840950645e-09	TRUE
4814	5108	323.25	3.77538575404389	0.874647619327925	3.06576462164724e-29	TRUE
5109	5277	775.25	4.03750067240564	1.84994634652839	1.34706651318211e-63	TRUE
5278	5353	237	3.52025677250794	1.10814299866085	6.13132327076823e-25	TRUE
5354	5825	215	3.76301527488574	0.506624669469893	2.42391692086433e-24	TRUE
5826	6510	90	2.32192819344701	0.107547961401421	1.4088531756342e-06	TRUE
6511	6673	390.75	2.22762918894481	0.952746151859196	2.71767761346912e-16	TRUE
6674	6933	53	1.14543096195	0.0659949392842282	0.0500369924454351	FALSE
6934	7533	3207.5	0.775598787660684	0.590093911425095	2.14889698316935e-05	TRUE
7534	7753	4177	1.07302888894165	0.977871744307742	1.60754492191511e-08	TRUE
7754	8241	5004	0.489579703242981	0.0714908279738892	0.0189662312955171	FALSE
8242	8417	8946.25	0.63587753549181	0.710034939995496	0.00117670092002752	TRUE
8418	8556	844.5	2.95022250111214	1.72245491185667	4.09343672124695e-38	TRUE
8557	8679	1211.25	2.20606085515324	1.22026140816632	3.00848129983755e-27	TRUE
8680	8948	12985.25	2.28835832745082	2.26737664865619	2.42831204043402e-45	TRUE
8949	9193	19012.5	1.79061615786721	1.71774351912644	3.94510093076354e-28	TRUE
9194	9433	3828.25	1.63373909800566	1.323113255112	5.13875169574471e-16	TRUE
9434	10544	510	1.14244449113882	0.233879764715386	2.22180835606315e-05	TRUE
10545	17027	283	1.89400945926489	0.0417765774642829	8.93525315713764e-11	TRUE
17028	17416	214.75	2.95704283078588	0.502666371880893	1.44979316363556e-15	TRUE
17417	26474	414.25	2.93172250977096	0.0619941041859034	3.74310395621083e-24	TRUE
26475	27150	307.5	4.75245646855212	0.528035410122913	5.18817278657313e-42	TRUE
27151	27233	1093.25	5.86033186175012	2.10362308775055	2.21620093504375e-103	TRUE
27234	27273	1357	5.58198076561349	3.60728358535118	1.37170664507538e-107	TRUE
27274	27367	843	2.89336227157917	2.06670039373805	1.15513473786403e-40	TRUE
27368	28035	856.75	0.921760710436638	0.306355176883171	1.51433649313584e-05	TRUE
28036	28108	635.75	-1.67956118654052	-0.829607462823194	2.27334015641449e-13	TRUE
28109	28504	4136.25	-1.87828204429712	-1.41373847080955	1.66902253364265e-26	TRUE
28505	28592	49.25	-2.36632025135067	-0.280907254033767	0.000133568662677134	TRUE
28593	29694	243.75	2.72621822886373	0.233696554654841	1.78850136437624e-17	TRUE
29695	29826	187.75	5.19179891229895	1.21019334800408	2.99638744723352e-29	TRUE
29827	30073	173	5.22667910304478	0.673236744331181	2.5579577135913e-27	TRUE
30074	30730	28	2.29123100479441	0.0438316114954704	0.00445999146071836	TRUE
30731	30888	107.75	4.08392195708448	0.704846737833306	4.54272261501139e-14	TRUE
30889	31601	155.25	3.19854561112831	0.239064799610893	4.54361854923656e-13	TRUE
31602	31805	285.75	1.41330271536307	0.609845359459951	2.65322645349551e-05	TRUE
31806	32724	20555	0.0803852458231578	0.0622077439515127	0.681351639879941	FALSE
32725	33552	31343.5	-0.203090141568236	-0.262569573291197	0.232727690891544	FALSE
33553	33768	11415.25	0.182677908964168	0.155812747422826	0.261874427421771	FALSE
33769	35216	166792.25	-0.387063082551851	-0.298840062940691	0.0205730344113001	FALSE
35217	35399	703	0.93203328515552	0.656028732359012	0.000585027208206152	TRUE
35400	35998	7581.5	1.63861772088426	1.40767900095512	9.45388913782481e-24	TRUE
35999	36143	5632.5	4.78235547039151	3.23074065012393	3.23145425306085e-130	TRUE
36144	36225	270	5.58769175740472	1.64497515889141	1.5339643857864e-39	TRUE
36226	36332	180.75	6.3098536818842	0.975284742698876	1.00834499577686e-26	TRUE
36333	36385	1362.5	6.20276102143789	2.70900537866026	2.79199566447976e-123	TRUE
36386	36422	2029	5.97511442246795	3.84594646569422	1.8728569236674e-153	TRUE
36423	36485	1884.5	5.3864503560638	2.83202718566639	2.3021756645306e-142	TRUE
36486	36556	193.75	2.33762204238495	0.790864037011233	2.25025064005711e-09	TRUE
36557	37245	170	1.52892870588731	0.170846758340245	1.7667803140628e-05	TRUE
37246	37370	141	3.79099126793601	0.815300324960296	3.05881863357331e-18	TRUE
37371	42456	147	2.39377848736933	0.0324495415682499	6.75330354677312e-10	TRUE
42457	42674	132	2.4226221921416	0.49603450188033	1.67785329182203e-09	TRUE
42675	44205	166.5	2.67807196800307	0.13487189999245	4.84483049040712e-13	TRUE
44206	44310	261.5	3.57453509163131	0.676520779484287	6.22040880504382e-27	TRUE
44311	44329	244.75	3.69885340434686	2.02728242151613	3.78313814034297e-27	TRUE
44330	44489	180.75	3.24462232875956	0.609197615379432	3.08096320600792e-16	TRUE
44490	44578	235.75	3.29852347362374	1.32390474189643	7.23924189521064e-20	TRUE
44579	44914	430	1.8623995310469	0.470893979484984	4.57315954852091e-07	TRUE
44915	45566	90.75	2.09114805967272	0.115022739656236	2.23521283852271e-05	TRUE
45567	45826	150.75	2.38308083869466	0.429230843861041	1.05376039872487e-09	TRUE
45827	45964	304.75	3.22195572408175	1.08755191057034	9.00337407141048e-26	TRUE
45965	46070	57	4.44625477821829	0.431565547938977	3.75630417450251e-10	TRUE
46071	46139	314.75	3.98063460484278	1.33988735124945	6.28797431407369e-36	TRUE
46140	46292	2358	3.54775607250505	2.57448226866117	5.44423575389872e-73	TRUE
46293	46348	1350.75	3.38837387594709	1.76896112874212	3.75102878539105e-56	TRUE
46349	46491	177.5	2.3862786179889	0.459310938425652	4.27436397828388e-11	TRUE
46492	46571	461.75	2.62267623843446	1.37351613279208	1.55913274992794e-23	TRUE
46572	46795	24551.75	4.2932049040388	2.40658319881153	5.21959843330387e-122	TRUE
46796	46892	29312	4.1920260348906	3.73454615146064	2.05913155272142e-122	TRUE
46893	47312	33210.25	2.68239644847433	2.81033593552476	2.37522888190179e-50	TRUE
47313	47421	6729.75	1.96501673906148	2.13318126397556	2.08064291577543e-25	TRUE
47422	47498	3811.75	1.49244653509314	0.94320172927117	6.03125374058242e-14	TRUE
47499	47543	27	1.58496279282975	0.181980642237889	0.0526211738812462	FALSE
47544	47599	1566	5.51558207191925	2.45954477367234	6.36364724714995e-117	TRUE
47600	47895	27922	5.01523447045707	4.37209281868533	6.03012030930865e-187	TRUE
47896	48085	35395.25	5.74987265899261	5.38026804175088	1.89923339093387e-263	TRUE
48086	48154	15642.25	4.53053077597521	3.6154814588494	5.33879187463923e-158	TRUE
48155	48407	2334.25	1.59176924856421	1.14846746798644	1.05495000447623e-19	TRUE
48408	50347	227.75	1.80226981593756	0.0884791867744159	2.33872893330441e-08	TRUE
50348	50515	97	2.75702321136815	0.534239559339071	1.10267210214016e-07	TRUE
50516	50759	51.75	2.67646057417408	0.150253188925295	0.000200601139706299	TRUE
50760	50824	521	3.2357271001508	1.34496478135406	1.36592263803311e-22	TRUE
50825	50882	1264.25	3.47223904098268	2.44081924310186	2.64991291251267e-42	TRUE
50883	51221	1354.25	3.50685327856909	1.21646094701122	8.33089510177928e-50	TRUE
51222	54819	12535	1.37704604554949	0.0900214501586179	7.93675910154203e-12	TRUE
54820	54960	198967.5	0.795401068028074	1.32713415914879	9.63689217149391e-06	TRUE
54961	56447	800808.5	0.496529817345684	0.484237305683829	0.0021042571648849	FALSE
56448	56508	3715.5	3.04107762600015	2.68584222576962	6.28094011523366e-36	TRUE
56509	56698	8241	6.26545641624892	4.85251398904889	1.58379889093022e-30	TRUE
56699	56757	2619	5.83794311905926	2.71101801084996	2.62209186657123e-122	TRUE
56758	57788	663.25	0.177501862613959	0.0472523139581019	0.471050336072639	FALSE
57789	59451	3877	-0.193043568600545	-0.114729669687147	0.293382696707207	FALSE
59452	60717	11386	0.783651205135639	0.593113441449856	6.2354290346407e-06	TRUE
60718	61160	1460	0.460391912580884	0.243642146149107	0.0150018132822827	FALSE
61161	61702	4664.75	0.659654524011555	0.541620162043198	7.25553526645765e-05	TRUE
61703	63032	8238.75	-0.111162664861186	-0.0462420481757592	0.494136154262666	FALSE
63033	64024	1070.5	1.15971908407495	0.431254101353968	1.82341532143837e-08	TRUE
64025	64935	258.25	1.35730955068015	0.17930264049947	1.55475905531638e-05	TRUE
64936	65663	254	-0.290653741476557	-0.052890565911007	0.324989105081726	FALSE
65664	66278	6080.5	0.841910906723589	0.871198789904928	1.84614901616188e-06	TRUE
66279	66738	3751	0.168653872973293	-0.0274485463640497	0.375963649144254	FALSE
66739	66894	752.5	-1.42692211522787	-0.844453951843729	1.59661700073116e-09	TRUE
66895	67135	2850.75	-0.166429952113873	-0.135428968268796	0.377951356850799	FALSE
67136	67175	167.25	1.09818083844324	0.579947923315337	0.0113591414151323	TRUE
67176	67336	805.5	2.92013116670203	1.62971456991541	1.90162684256582e-31	TRUE
67337	67406	231.25	3.23162569649972	1.01376932683817	6.69177525852449e-20	TRUE
67407	67729	2310.5	3.12741415835834	2.14007899735607	2.32764726021088e-58	TRUE
67730	67848	948.75	3.68942207005615	1.69839496413182	1.56935171591849e-54	TRUE
67849	67943	1519.25	3.87404653913837	2.81332993030215	3.34683774872821e-74	TRUE
67944	68288	14433.75	3.95335865916109	3.40768386764288	6.22757016920922e-114	TRUE
68289	68508	2787.75	3.90675262141595	2.77437368044339	6.80813992676903e-93	TRUE
68509	68554	300.5	5.49923216284735	1.98040250154465	3.16631173619598e-41	TRUE
68555	68617	92	5.02034734434486	0.873948609987243	2.54870014427574e-15	TRUE
68618	72232	1353.25	0.851729795061473	0.0795311048440387	2.43346984658534e-05	TRUE
72233	72395	5891.25	1.08853225814678	1.25274175654353	1.51795872248385e-10	TRUE
72396	73321	42622.75	0.574371792487501	0.548448109994177	0.00109879092244106	FALSE
73322	74223	98886.75	0.315927499720789	0.309368134829488	0.0911082091886014	FALSE
74224	74846	22583.75	0.636724680493315	0.649663836436219	0.000477061309506576	TRUE
74847	75235	7329.25	1.72188912425383	1.52026665684375	3.37016923196474e-21	TRUE
75236	75649	10042	1.13123973244286	0.936199342460046	1.31452709272144e-09	TRUE
75650	76486	37156.5	0.146700446233096	0.311019740706981	0.429159093957399	FALSE
76487	77197	26659.5	0.697457540575622	1.38635935023144	0.000119294108296639	TRUE
77198	77739	15405.5	-0.480018096153267	-0.1886260666015	0.00634367211980379	FALSE
77740	77963	2163.75	2.32012873057111	2.1184425845844	1.76237155958418e-24	TRUE
77964	78112	5085.5	4.35777517729905	3.28477973970068	5.67874432980631e-123	TRUE
78113	78218	389.5	3.76136479450479	1.47392821293684	1.76697918763963e-38	TRUE
78219	78803	275.5	1.11547744942755	0.203426477575831	0.000123561824966421	TRUE
78804	78989	200	1.9442907431718	0.680526144584214	1.45215646577605e-08	TRUE
78990	79584	194.75	4.13320319251405	0.364420683721966	4.3036169863139e-26	TRUE
79585	79765	141	4.69249042209646	0.816591678777478	3.77223075503509e-22	TRUE
79766	80740	53	2.7162068503775	0.058834811696729	8.71044032798059e-06	TRUE
80741	80898	128.75	3.49337878429184	0.742700445889306	1.13868701640139e-14	TRUE
80899	85270	225.75	1.72246622346461	0.0489008221739788	1.59004618429678e-07	TRUE
85271	85429	61.75	3.35434911471818	0.444502394879712	3.9184617880252e-08	TRUE
85430	86947	388.5	0.991652867425178	0.125625402746578	0.000126839117936286	TRUE
86948	87477	956.5	1.2927553421824	0.558261154543652	2.80154415489353e-10	TRUE
87478	87609	656.75	1.65839242472292	1.01411615682383	6.2864537667925e-13	TRUE
87610	88132	314	1.62195688778199	0.353642463565863	1.22616523577663e-08	TRUE
88133	93219	5136	0.49583455677477	0.146695953800592	0.00339822977188242	FALSE
93220	95123	3242.5	0.872349538380841	0.442704232880079	2.435007515735e-07	TRUE
95124	96636	1251.75	0.940755906989903	0.210496192538608	9.4919275091368e-07	TRUE
96637	99886	195.5	2.38027221809635	0.0585394021972806	2.55253144300746e-09	TRUE
99887	100342	429	3.58496250137718	0.884540774320324	1.93069825368603e-38	TRUE
100343	100898	947.5	0.832388710689383	0.295967870548073	4.49136658201262e-05	TRUE
100899	100953	5897	2.07675897742129	1.28798779916831	3.51782210053689e-28	TRUE
100954	101008	10886.25	2.11954500255525	2.2163774713813	1.01011034706312e-34	TRUE
101009	101063	150645	-0.61376083925997	0.612404583834168	0.00101641362332547	TRUE
101064	101493	391230	-0.511109385145231	-0.381430324734991	0.00240689420137234	FALSE
101494	102181	328199	-0.728154480070434	-0.670809381848975	0.000516924677719222	TRUE
102182	102420	15969	-0.243327943775957	-0.216750398142223	0.122399333642352	FALSE
102421	102777	23251.25	0.231032261011873	0.478435614340375	0.19074230808585	FALSE
102778	102844	6015.25	2.20269995741207	1.72671177728417	2.6138531051812e-31	TRUE
102845	103492	73676.5	2.67067769834565	2.56137692405349	5.12543033296019e-60	TRUE
103493	104689	271480.5	1.96683603384479	1.98482156788593	4.83507117910216e-34	TRUE
104690	104740	275839.5	-0.777395478366564	0.190669555024584	2.96680024940414e-05	TRUE
104741	105078	555958.75	-0.749210298013399	-0.654146043637139	2.75595799185712e-05	TRUE
105079	105241	204986	-0.346911575584465	0.223369069288995	0.0691674390742403	FALSE
105242	106132	3809697	-0.542961252927731	-0.553281402780625	0.00224633631895343	FALSE
106133	106385	731580	-0.297197264346818	-0.270174141511736	0.0999954070103445	FALSE
106386	106488	59827	-0.341820647499374	0.28100493779811	0.0378797144811816	FALSE
106489	107045	258024.5	-1.02017983059639	-0.890016038359618	3.04405421702418e-08	TRUE
107046	107445	122182.25	0.102717749127423	0.256878571303474	0.563124951789373	FALSE
107446	107503	23721.75	0.238796030695413	2.06665052475207	0.140069686115115	FALSE
107504	107588	16435.25	2.26698380350592	3.23787989904301	1.5857255916186e-38	TRUE
107589	107717	629670.75	0.287244439682074	1.07510210174383	0.0821176898476036	FALSE
107718	107886	4302.5	1.91100878339528	1.72061596377766	5.37519185800474e-17	TRUE
107887	108366	502735.5	0.292005477590093	0.877860891199176	0.0924718068215295	FALSE
108367	108439	626.25	2.82388089857027	1.74278079089353	5.66179339933712e-26	TRUE
108440	108461	869	3.18195529343335	2.78032754765979	1.46450469889898e-38	TRUE
108462	108544	707.75	3.19329134825479	1.39128458157165	5.49174235439405e-38	TRUE
108545	108944	303.75	3.15024266593747	0.156621458962934	4.1192680305779e-23	TRUE
108945	108978	256	3.68233027094392	1.40639039080154	1.72385563092417e-25	TRUE
108979	109861	332.75	1.02772956128974	0.129401477230975	0.000399321080287834	TRUE
109862	110206	250	1.59266738168631	0.372112801003407	8.13046051012383e-07	TRUE
110207	110501	617.75	1.93590182002614	0.907859568643549	9.07146500815387e-15	TRUE
110502	112320	105.5	1.05678640635436	0.034350619144198	0.0124464347297899	TRUE
112321	112963	631.5	-0.77179696125454	-0.179641291760264	0.00135358452570554	TRUE
112964	113678	2247.25	-0.704783679926739	-0.425014034517516	0.00027094665715264	TRUE
113679	113960	276	0.458585553254565	0.218223649133439	0.135524462109787	FALSE
113961	114099	166.25	7.36850223655019	1.11653496241147	7.5053218798988e-20	TRUE
114100	114352	176.5	2.30239905082556	0.426772708587917	3.68850008393355e-10	TRUE
114353	114822	215.5	0.0736574535037479	0.0210196068439385	0.823473210574379	FALSE
114823	115593	1913.75	-0.752767866073883	-0.31456425118052	0.000134592701777054	TRUE
115594	116801	791.25	2.11978248271995	0.458726794960906	4.30253121685901e-22	TRUE
116802	120849	327.25	2.01936546069649	0.0791784571634616	3.35348543976198e-13	TRUE
120850	120979	102.25	2.91089248169985	0.623838207606433	2.38628010938783e-10	TRUE
120980	121194	15.5	2.97400242066325	0.0634708866287455	0.00777462799865901	TRUE
121195	121827	230.5	2.8691422879043	0.394804043290211	7.38018218088163e-18	TRUE
121828	124127	136.25	1.43695271961561	0.0448171939747163	0.00432409312046841	TRUE
124128	124266	119.5	3.70695277522291	0.710793174125895	2.78570941527128e-15	TRUE
124267	127801	742	1.78371400964964	0.173989307859509	5.2407345506055e-13	TRUE
127802	128060	747	2.58834523790226	1.26108970447376	1.60797075427485e-24	TRUE
128061	128264	385.5	2.56432904594136	0.704277012690486	6.84665932147321e-19	TRUE
128265	128705	3697.25	2.31549934547861	1.7758130468501	6.64348823820939e-29	TRUE
128706	129105	15100.75	3.59589084748829	3.05278279318428	8.48190570167007e-92	TRUE
129106	129281	1148	3.86977743326736	2.09265800293999	6.11801017230836e-69	TRUE
129282	129514	41032	2.70125647672045	3.05942327941937	5.95892053641378e-52	TRUE
129515	129605	22870.75	2.47405743360592	1.63644031898013	3.26812920428156e-47	TRUE
129606	130044	614	1.77284277243876	0.582233754597942	1.49069311281775e-13	TRUE
130045	138940	332.5	0.890701621636944	0.0126796329729699	0.00211715706489984	TRUE
138941	139854	14499.25	1.24820164520463	1.10314678493419	1.60775054297832e-12	TRUE
139855	140521	6399.5	1.0583933769855	0.799719235388862	7.17567613417018e-11	TRUE
140522	141515	4365.25	0.27931171576259	0.179465247095208	0.0934649752265779	FALSE
141516	142255	2375.75	0.845966547702653	0.524498162092204	1.84116598843944e-05	TRUE
142256	142457	3878.25	1.50340232463014	1.39785048646941	5.88511190095661e-18	TRUE
142458	143376	6725.75	0.935003611613506	0.711172705089398	2.85498997117446e-08	TRUE
143377	143827	1701.75	0.479543039829555	0.31267755249562	0.0124799014480571	FALSE
143828	143929	239.5	1.72914627936882	0.792059755175275	5.20390305461914e-08	TRUE
143930	144260	702.75	5.20892622884143	1.62476354542672	2.55421770525999e-80	TRUE
144261	144375	2519.25	1.36865496597361	0.749321642392406	1.5735798656935e-06	TRUE
144376	144578	68	1.98019171483532	0.194408420288477	0.000398722656282488	TRUE
144579	144889	350.25	3.31401671886321	0.928484044002537	2.77334622238753e-26	TRUE
144890	145543	155	1.88634340871125	0.179656163350168	3.4922620726412e-07	TRUE
145544	145806	447.5	3.47178505732058	1.10098122522986	1.27248638758399e-35	TRUE
145807	146639	139.25	2.00648420963206	0.135701398458088	2.62194523082776e-07	TRUE
146640	146843	304.5	1.63916974789231	0.660656518351291	5.863326273649e-09	TRUE
146844	147128	88.75	2.24056066292296	0.239678762391169	2.43516707501694e-06	TRUE
147129	147401	410.25	1.54422229760371	0.657794733956874	1.17312386633425e-09	TRUE
147402	147984	215.25	0.851647607508891	0.131369306833369	0.0068652956219416	TRUE
147985	148221	620.75	0.898323486064901	0.502559649794649	8.39985606100436e-05	TRUE
148222	148677	1078.25	-0.313651625249602	-0.113676741498434	0.128759789080009	FALSE
148678	149193	1221.5	-0.890619164441167	-0.515496371866086	1.62329480953151e-05	TRUE
149194	149377	87.25	1.48206290814766	0.209004143559187	0.00138524406944134	TRUE
149378	149648	746.5	1.49738435046538	0.852286521105992	2.27120387252305e-11	TRUE
149649	151117	459	2.2116047892286	0.280348782932684	7.04921401469129e-19	TRUE
151118	152403	235	1.28134652034318	0.116373676648946	3.95514186589947e-05	TRUE
152404	152742	4387	0.545741360151742	0.408689447963979	0.00210688433047564	FALSE
152743	153226	4024.25	0.98899021723592	0.799372671578789	4.55238557984899e-09	TRUE
153227	153685	12122.75	1.50571566564349	1.26357693265782	5.47991878882358e-21	TRUE
153686	154372	14989.5	1.07218361238952	0.878244652708519	1.80390629358108e-11	TRUE
154373	154478	538.75	0.671982978086103	0.401978012558584	0.00821284583649866	TRUE
1	75	1946.75	1.88842068990009	1.13557917324072	0.000880937370745354	TRUE
76	215	3096	2.47220610078095	2.29052872845033	4.4710103633662e-23	TRUE
216	246	786	7.804590717093	3.54872990806889	4.37821839339039e-58	TRUE
247	332	8805.5	0.817276900441205	2.22201730011355	0.000574178050159934	TRUE
333	1750	935152.25	0.083928094995699	0.114509707893025	0.634245821828379	FALSE
1751	2179	6352.5	2.06802870387612	1.23814504939667	7.88792753672946e-37	TRUE
2180	2595	26533	2.19794338339553	2.04003772477861	3.84897816405121e-44	TRUE
2596	2937	3303.25	2.00724468592419	1.57533332967282	5.49513254223901e-31	TRUE
2938	4118	31502.75	2.56306895912562	2.02831342431498	3.67092165709198e-53	TRUE
4119	4455	19427	2.96835676625285	2.72747508891634	8.30913350588282e-77	TRUE
4456	4602	897.5	3.42385060143284	2.03635102256044	2.41830487938383e-54	TRUE
4603	4681	225	3.59018015267394	1.13977752822697	1.70088876546905e-24	TRUE
4682	5460	281.5	2.45187436845888	0.308191149772554	3.41669528041746e-16	TRUE
5461	5632	257	2.61797764174901	0.894731745309118	1.06877937434164e-16	TRUE
5633	5908	181.25	2.83714956644148	0.483517771264424	3.92497547847465e-15	TRUE
5909	6132	1566	2.92459265642958	1.39141604773809	6.49751926287311e-53	TRUE
6133	6194	817.25	3.14993132022125	2.2879201222068	1.65997071475082e-46	TRUE
6195	6267	491.75	3.00413030168519	1.48830570812865	1.34264493373048e-32	TRUE
6268	6982	975.25	2.78257811237027	0.492469343504453	2.61123390319634e-23	TRUE
6983	7360	1498	3.20286225604676	1.79858855255147	1.82852585040125e-61	TRUE
7361	7779	317.75	2.58099368704554	0.45396014030504	1.16064590456302e-18	TRUE
7780	8021	1750	1.87937131961683	1.06194872522205	0.00154720436368702	TRUE
8022	8510	87.75	3.52803512204293	0.200460805747005	1.19707478399484e-11	TRUE
8511	8707	249	2.6854549438711	0.8402111853502	4.08035768959523e-17	TRUE
8708	9356	287.75	2.91186914544228	0.401098654002791	3.4805556448657e-17	TRUE
9357	9472	447.75	2.74842429182232	1.23988788402634	1.44052297182486e-24	TRUE
9473	11254	21907	0.361115264211415	0.270461729827945	0.0289948660173846	FALSE
11255	11830	70465.75	0.426736760408933	0.513814522000327	0.0152743955620291	FALSE
11831	12471	37876	0.139899925022228	0.140826931898113	0.470046421282685	FALSE
12472	12601	944	1.74858035286964	1.27874477543611	5.24201546102497e-16	TRUE
12602	12642	2203.75	2.25482299002941	2.05406995526822	9.64611914220119e-34	TRUE
12643	12965	8518.75	1.09798371861565	0.958717581980424	9.21826793510875e-10	TRUE
12966	13108	2833.5	1.62977785368268	1.53417511983439	1.65724209662689e-19	TRUE
13109	13498	32715.75	0.907841716751654	0.929828980267526	1.91039703873661e-08	TRUE
13499	14702	12674	0.0758291400935265	-0.23921498781568	0.653647751401145	FALSE
14703	14992	5147	-0.712351094362646	-0.5661447126231	0.00022247498215358	TRUE
14993	15825	3032.25	-0.233403676206768	-0.0957303038127933	0.189281253800544	FALSE
15826	17628	1874.25	0.257390775935486	0.0750317871120192	0.160023301161456	FALSE
17629	17968	458.75	1.12084346428713	0.439372281069961	2.19472896571664e-05	TRUE
17969	18719	334.25	0.715711360003775	0.104186480357842	0.0116381022013771	TRUE
18720	19336	1156.75	1.95061962571288	0.848234268000591	7.51294742325692e-23	TRUE
19337	19572	1845.75	2.46220478852196	1.80112107620093	8.8738063495795e-36	TRUE
19573	20196	1444.5	2.38208716415345	1.14687305963456	5.36065173498849e-34	TRUE
20197	20588	294	1.50748394892186	0.317402314436278	3.70291575687092e-07	TRUE
20589	21512	3285	1.76951628025922	1.00865945494197	3.35523192483617e-23	TRUE
21513	21723	8480	1.83575488299347	1.63747575991023	5.29606323147019e-25	TRUE
21724	21934	684.75	1.7490902506351	0.642330818899173	2.71946622047535e-14	TRUE
21935	22014	2716.25	2.73249155882384	1.78228916913788	2.84491430180216e-51	TRUE
22015	22179	4745.75	2.72297374716859	2.47560044946594	9.54811920483692e-58	TRUE
22180	22269	1202	2.3443689478556	1.87159805557232	2.3282126271101e-32	TRUE
22270	22568	649.75	2.38341501540112	1.01736893562838	2.67981955439771e-25	TRUE
22569	22727	174	2.09515738369316	0.582238114478935	2.36288813700022e-09	TRUE
22728	23327	4330	1.60591845399156	1.1580911656161	1.58650638640605e-21	TRUE
23328	23572	408.75	1.40574947166972	0.579170316746307	3.65966000393498e-08	TRUE
23573	23822	2403.75	1.66510476985751	1.27199230630752	2.58525092441872e-20	TRUE
23823	24086	892.75	1.34235210638349	0.638551844270573	2.20118612984641e-10	TRUE
24087	24211	920.25	1.60225946366125	1.20117885606842	1.58851290140999e-13	TRUE
24212	26059	2830.75	1.139542799219	0.425088258424538	5.46311315480758e-11	TRUE
26060	26439	2065.25	1.53624090967469	1.01479276352912	1.17604803868921e-17	TRUE
26440	27445	162.25	1.5060113984787	0.100889106127304	2.21978273515987e-05	TRUE
27446	27926	247.25	3.0281107397209	0.488586910696221	6.41023498654205e-21	TRUE
27927	28905	2402	0.205157473462982	0.145252652210568	0.29063810027309	FALSE
28906	29798	2156	0.875029457605255	0.452734171246571	1.21961754169243e-06	TRUE
29799	29875	7493.5	2.56969264320632	1.38553963849061	0.00327989829336323	TRUE
29876	30285	513.75	2.39650047108349	0.752276699790265	1.05514710411023e-19	TRUE
30286	30370	3307	2.30368252331543	1.31483388039715	1.24187690669898e-25	TRUE
30371	30494	8220	2.12153364082387	1.89773981649286	3.44191757628162e-31	TRUE
30495	30825	2284	2.38734157529616	1.18012950869405	1.41708603223959e-32	TRUE
30826	30835	245.25	6.46240802178916	3.12548236135209	5.47579578126459e-33	TRUE
30836	30989	475.5	6.17300393356609	1.73833003637749	5.46589316339807e-61	TRUE
30990	31056	2194.75	6.30029001950362	3.19525116221941	5.25921869508393e-158	TRUE
31057	31129	3075	5.97871037844205	4.26402341876953	2.40807409029996e-182	TRUE
31130	31215	1628	5.5294587681387	2.85850607803437	8.02464866283651e-135	TRUE
31216	31530	1360.25	5.24276573379425	1.8264778745411	1.64210086918771e-111	TRUE
31531	35852	336	3.23551336616037	0.0933347039794728	1.18199159579093e-27	TRUE
35853	35933	234.5	3.95010807832239	1.33560381136858	5.43528835100935e-28	TRUE
35934	35966	333.25	3.32431075293841	2.26038112763297	3.0758813213139e-24	TRUE
35967	36036	320.25	1.88452295715166	0.844215294104604	6.67831884668624e-10	TRUE
36037	36701	104	0.994801495903275	0.0717230969628795	0.0204028630952611	TRUE
36702	36726	451	2.92419071864804	1.2635236075255	0.00125032286770059	TRUE
36727	38066	77574.75	0.271194086892272	0.301056914272695	0.123935158438354	FALSE
38067	39047	25081	0.615201822453778	0.545874404169544	0.000263339281728314	TRUE
39048	40495	45082.75	0.898533524779731	0.858060857113628	8.53448094756166e-08	TRUE
40496	41851	33704.75	1.34881516161935	1.19313501350347	9.93342160050119e-17	TRUE
41852	42051	27269.25	2.19281796680384	2.07162658799196	4.25329904594881e-29	TRUE
42052	42374	648.25	2.29868519795556	0.896742919418585	2.84317546912868e-22	TRUE
42375	42410	296.25	3.07120698632851	1.83674661624711	6.7483649247026e-24	TRUE
42411	42882	1733.75	1.97928624476319	1.10796026800221	2.85263401026087e-27	TRUE
42883	43193	497	2.2516643185039	0.687418999347538	3.31603878113903e-20	TRUE
43194	43832	6602	2.4235533017691	1.74742838005806	3.67195355023323e-50	TRUE
43833	43933	211.75	2.3362835036583	0.845029946106741	1.41572923135697e-12	TRUE
43934	44010	2378	2.8837414413144	1.68795229530581	1.35627343642028e-54	TRUE
44011	44160	3830.5	2.92749174255479	2.42919153210029	1.08783675581375e-63	TRUE
44161	44241	317	2.9088258556111	1.44837663026116	6.29637199235143e-23	TRUE
44242	44342	169.75	2.67365480156039	0.793493662178041	2.87325599613458e-13	TRUE
44343	44372	707.25	3.45110678168401	2.14680677520699	1.5818151720031e-43	TRUE
44373	44413	702.75	3.474615089285	0.7726174529357	3.99330584073257e-43	TRUE
44414	44694	2170.5	2.744944311535	1.68316879492952	2.73121276101872e-48	TRUE
44695	45144	1674.25	1.62691699419118	0.824981134572612	6.82024214477813e-19	TRUE
45145	45502	2133.75	1.85639108525861	1.30067261348203	8.94868095483547e-25	TRUE
45503	45800	559.75	1.49945086102376	0.725225143052173	2.91230014604874e-10	TRUE
45801	46289	111	1.69089623302633	0.138463219834221	0.000248947568386504	TRUE
46290	46681	327.75	5.27527766964324	0.828342605894785	4.65399016665295e-45	TRUE
46682	47418	60.5	2.47002671217494	0.0822502332175171	1.47402085359555e-05	TRUE
47419	47599	315	3.88264297261342	1.24803192200541	3.43317618936506e-30	TRUE
47600	48277	72.75	2.45066143855179	0.0773306629499604	2.40341895475016e-06	TRUE
48278	48410	314.5	3.19300863748269	1.2496155848585	5.53373454656341e-24	TRUE
48411	48478	80.5	2.90181948008156	0.550278116043571	2.50468290976464e-08	TRUE
48479	48556	1558	3.93277370325078	1.7924286246279	3.80581388390414e-63	TRUE
48557	48599	2003	3.86666558310167	3.1561397978422	4.97509295826474e-66	TRUE
48600	48670	1424	2.69052834750595	1.57292810448177	8.09797179015977e-33	TRUE
48671	49559	6870	-0.255817041077322	-0.178892899909981	0.198380665019287	FALSE
49560	51011	4125.25	0.288959295471014	0.146331419567238	0.135786573623973	FALSE
51012	51209	334.25	1.69198661293524	0.535731814448654	7.32110699744123e-08	TRUE
51210	51282	1725	2.7666864082034	1.60951420755212	4.06277971070084e-27	TRUE
51283	51832	34591.75	2.83567289252162	2.63181228841553	9.09386790915855e-74	TRUE
51833	51888	895.75	2.43859822452173	1.36001542151527	1.87831088710777e-23	TRUE
51889	51991	70	2.71535906067681	0.426524317575075	4.80317482338637e-07	TRUE
51992	52156	1068.75	1.08591257363309	1.33122088358408	0.000222491585868293	TRUE
52157	52235	6381.75	-0.0408073560207403	0.298018349303789	0.829751654143668	FALSE
52236	54665	62754.5	-0.446515090949756	-0.41007977675273	0.00901865921165155	FALSE
54666	56641	111	0.352672331049319	0.0216998825249149	0.470600686160095	FALSE
56642	56776	582	-1.37748175938585	-0.654610744525186	8.8027780030539e-09	TRUE
56777	58306	153.75	0.277664137565158	0.0289872548845182	0.440061654359238	FALSE
58307	59121	374.5	3.12553092019336	0.43796744865756	4.46479854618506e-29	TRUE
59122	60737	177.75	2.10633846923428	0.111609744474933	2.19728103156582e-09	TRUE
60738	60987	201.5	2.32622835262764	0.530229237400276	1.59156886575868e-11	TRUE
60988	61123	271.5	2.58651305087049	1.09999209044137	2.43813258938265e-14	TRUE
61124	61383	116.75	2.27426178426704	0.236407606157035	5.96579834659573e-08	TRUE
61384	61538	177	2.65511579716293	0.701268228562749	2.47538697940154e-13	TRUE
61539	63025	324.5	1.62977047695488	0.147354243338334	1.17375865546111e-08	TRUE
63026	63214	1340.5	-1.48272557021729	-0.813504913284335	1.63174599571106e-11	TRUE
63215	63399	83.75	-0.567039730719058	-0.115705992455908	0.233427972905629	FALSE
63400	64453	98098.25	0.520884215814788	0.668716896309631	0.00332785758233589	FALSE
64454	64676	323	-0.889159367576728	-0.357568258535212	0.00131954098456707	TRUE
64677	65107	70	0.352106924276969	0.0442672854581355	0.48633206761034	FALSE
65108	65771	532.75	1.95472882151461	0.414816064158526	2.63732522439987e-15	TRUE
65772	66322	126.25	1.91232469196565	0.165486692145715	5.68598832681891e-06	TRUE
66323	66347	130	3.79255766200351	1.5096258593831	3.00135186531029e-16	TRUE
66348	66489	2664.75	5.5028231011767	2.99969279674347	5.74803767138526e-159	TRUE
66490	66572	368.25	3.64544358852603	1.25472418008846	4.40804670311741e-35	TRUE
66573	66621	11442.75	7.19621729461887	3.51189460589212	0	TRUE
66622	66740	16491	7.48170585501854	5.60785086755026	0	TRUE
66741	66808	2790.75	7.98130744526549	4.67650598975985	1.0997239093078e-173	TRUE
66809	66870	909.25	7.82217154765863	2.47404530147489	6.65771787288736e-78	TRUE
66871	67120	128.5	4.23029714421153	0.580948150266568	8.85995604721775e-17	TRUE
67121	68239	1127.25	-0.123579476204241	-0.0591841436642446	0.525995426369505	FALSE
68240	68585	2685	0.237491688517862	0.332005771061478	0.236292594378833	FALSE
68586	68727	1377.5	1.93859956773331	0.98465137393478	4.51903060485053e-22	TRUE
68728	68974	5867.25	2.11767245352754	1.86504066564953	1.84531875432245e-35	TRUE
68975	69207	1779.25	1.93549182470993	0.92880970921293	4.96281672514356e-23	TRUE
69208	69345	2334	2.04799681750089	1.65909391209901	1.12919385407076e-28	TRUE
69346	69478	778.75	2.43900623314083	1.12910497253944	4.07099448350849e-29	TRUE
69479	69656	1198.25	2.72156512830625	1.8578387491114	5.47288227599412e-39	TRUE
69657	69781	411.75	1.71278171965054	1.10902140887989	1.06110602485528e-10	TRUE
69782	70274	1866.5	0.267428087300635	0.178260399491971	0.161641704577464	FALSE
70275	70569	1086	1.34011076821801	0.810214566807705	3.42350915693762e-11	TRUE
70570	71049	738	0.505557982963601	0.199176934607874	0.0212009160807966	FALSE
71050	71200	324.25	2.10228118121588	0.726001053239692	8.30449827999693e-14	TRUE
71201	71353	9898	2.04422446671443	1.79896548632244	2.36584508505912e-33	TRUE
71354	71480	11372.25	2.22227700343592	2.4618955368945	6.17290988702852e-38	TRUE
71481	71603	667.75	3.7068504180693	1.57516153675662	7.10118453218206e-50	TRUE
71604	71747	1481	3.99767286923159	2.63690088327367	1.08669852551966e-74	TRUE
71748	71813	516.25	3.56390089388283	1.5590342813277	4.53958284689193e-40	TRUE
71814	73668	172.5	1.1729466327681	0.042675549698123	0.000677237377808573	TRUE
73669	73935	243	2.98503246178877	0.789218165281638	5.38191616639119e-20	TRUE
73936	74085	362.75	3.68021715791132	1.22665703422975	6.6961413247393e-36	TRUE
74086	74231	328	-0.184987877328188	0.523452113243593	0.584762435453844	FALSE
74232	74365	1073.5	-1.82926169904044	-1.07184564607699	4.35111601049046e-18	TRUE
74366	75133	455.5	-1.12049494952975	-0.204501147557743	5.74676625626834e-06	TRUE
75134	77383	57.5	1.60173856323483	0.0242055138896902	0.00732008800354158	TRUE
77384	77605	85.75	2.06934822989711	0.326917449416687	6.98521234190145e-05	TRUE
77606	79744	8684.75	-0.126247096669076	-0.0795141827195149	0.438594386872783	FALSE
79745	80900	17037.75	0.695530420005681	0.629048838842634	8.8872573726614e-06	TRUE
80901	81350	7438.5	0.386904812036495	0.15179900280297	0.0199269260843698	FALSE
81351	81783	2172	0.617695841380599	0.43642286392151	0.000510220396619924	TRUE
81784	82320	9306.25	1.44453767577817	1.05113945036911	4.56957730704294e-19	TRUE
82321	82655	13333	1.33676892812648	1.38234511648272	2.96879996787217e-10	TRUE
82656	83505	9268.5	0.580845451467308	0.38394815370612	0.000630103005133619	FALSE
83506	84308	3416.25	0.942416829833049	0.654362530474679	2.44785714209831e-08	TRUE
84309	84963	14898.5	1.07614000090473	0.88612415229907	1.40597751253594e-11	TRUE
84964	85422	12122.75	1.50571566564349	1.26357693265782	5.47991878882358e-21	TRUE
85423	85906	4024.25	0.98899021723592	0.799372671578789	4.55238557984899e-09	TRUE
85907	86245	4386.75	0.545943602436438	0.4087386004753	0.00210210431358182	FALSE
86246	87531	235	1.28134652034318	0.116373676648946	3.95514186589947e-05	TRUE
87532	89000	459	2.2116047892286	0.280348782932684	7.04921401469129e-19	TRUE
89001	89271	746.75	1.50054074813227	0.853191949623028	1.94095196559074e-11	TRUE
89272	89455	87.25	1.48206290814766	0.209004143559187	0.00138524406944134	TRUE
89456	89971	1221.5	-0.890619164441167	-0.515323821570434	1.62329480953151e-05	TRUE
89972	90427	1077.75	-0.315152868783299	-0.114141504943138	0.127007100599103	FALSE
90428	90664	620.75	0.898323486064901	0.502559649794649	8.39985606100436e-05	TRUE
90665	91247	215.25	0.851647607508891	0.131369306833369	0.0068652956219416	TRUE
91248	91520	410.25	1.54422229760371	0.657794733956874	1.17312386633425e-09	TRUE
91521	91805	88.75	2.24056066292296	0.239678762391169	2.43516707501694e-06	TRUE
91806	92009	304.5	1.63916974789231	0.660656518351291	5.863326273649e-09	TRUE
92010	92842	139.25	2.00648420963206	0.135701398458088	2.62194523082776e-07	TRUE
92843	93105	447.5	3.47178505732058	1.10098122522986	1.27248638758399e-35	TRUE
93106	93759	155	1.88634340871125	0.179656163350168	3.4922620726412e-07	TRUE
93760	94070	350.25	3.31401671886321	0.928484044002537	2.77334622238753e-26	TRUE
94071	94273	68	1.98019171483532	0.194408420288477	0.000398722656282488	TRUE
94274	94388	2519.25	1.36865496597361	0.749321642392406	1.5735798656935e-06	TRUE
94389	94719	702.75	5.20892622884143	1.62476354542672	2.55421770525999e-80	TRUE
94720	95755	6008.25	0.754248351316551	0.491320035721375	1.15595265151119e-05	TRUE
95756	96191	2437	1.16255707489233	0.840291144497841	7.71593002823504e-11	TRUE
96192	96393	3878.5	1.50352812095074	1.39795104717077	5.86456301770083e-18	TRUE
96394	97133	2375.75	0.845966547702653	0.524498162092204	1.84116598843944e-05	TRUE
97134	98127	4365.5	0.27912882994091	0.179422509418789	0.093703518584621	FALSE
98128	98794	6399.75	1.05821965251139	0.799698827673712	7.24028553738884e-11	TRUE
98795	99708	14499.5	1.24811768212795	1.10291048017206	1.60435389407512e-12	TRUE
99709	108604	332.5	0.890701621636944	0.0126796329729699	0.00211715706489984	TRUE
108605	109043	614	1.77284277243876	0.582233754597942	1.49069311281775e-13	TRUE
109044	109134	22870.5	2.47403882502551	1.63643408487564	3.26096426664513e-47	TRUE
109135	109367	41031.75	2.70124633507067	3.05942874419179	5.95195727235141e-52	TRUE
109368	109543	1148	3.86977743326736	2.09265800293999	6.11801017230836e-69	TRUE
109544	109943	15100.5	3.59586498742178	3.05276494244231	8.82879877251694e-92	TRUE
109944	110405	3821	2.32964439646328	1.81599076934556	2.50426155328137e-29	TRUE
110406	110961	2561.25	2.04531293062578	1.30981500716582	5.78735259497396e-28	TRUE
110962	111122	1822	2.3675413191814	1.67111509975232	6.09383746508986e-32	TRUE
111123	111353	416.5	2.70143924095334	0.971319626922109	1.52665383527579e-22	TRUE
111354	111746	1275	2.78294006784927	1.48763176993208	1.31123341541667e-39	TRUE
111747	112004	453.25	2.88626116448548	0.903024897901895	1.89329666768369e-23	TRUE
112005	112363	3893.25	3.08280954791064	2.15699518364797	1.30850931022632e-62	TRUE
112364	112514	755.5	3.16568649970931	1.50544124029402	1.28303108168214e-41	TRUE
112515	112590	707.25	3.26833536703014	2.27499563496967	1.82106303465086e-43	TRUE
112591	112810	499.25	3.4074160136191	1.41289969599966	2.0915006780668e-33	TRUE
112811	112957	141	3.33038958742274	0.681155604713717	1.19011305190737e-15	TRUE
112958	114803	99.25	2.05514172651719	0.0382418388203632	5.41677990232414e-06	TRUE
114804	114905	121.5	2.94083789569526	0.827551242179128	7.39912988266788e-11	TRUE
114906	115657	822.5	0.775921844897315	0.318681482514519	0.000284942438451687	TRUE
115658	116502	3483.5	0.0782939312349873	0.0580889174166691	0.657650080045717	FALSE
116503	117110	5078.25	0.378725409064616	0.300327339269064	0.0274233188383566	FALSE
117111	117296	924.25	0.82316939606854	0.765201437786048	8.63950410076099e-05	TRUE
117297	118419	15997	0.304326818781752	0.140401914781731	0.0825835828030839	FALSE
118420	118828	2425	0.597367679051516	0.494659505327021	0.00087003303500288	TRUE
118829	120481	4773.5	0.414464741379514	0.239517829473236	0.0291616140700372	FALSE
120482	122037	10610	1.16888190146173	0.81344122313591	1.73634879306319e-10	TRUE
122038	122601	2190.5	0.993090218107027	0.516837332817967	3.26758084314672e-07	TRUE
122602	122753	1798.5	1.28618020014248	0.976727458933927	1.35139592645283e-10	TRUE
122754	122940	427.25	1.23326269284727	0.387791921542892	1.09066341637009e-06	TRUE
122941	123567	3051.25	1.49448820423502	0.934390807980042	2.14620492994997e-17	TRUE
123568	127278	2225.75	0.518549077032007	0.0770795222778955	0.00665430069876537	FALSE
127279	127538	434.25	1.3681780820101	0.637621057677091	4.30356575512269e-08	TRUE
127539	128313	294	1.91857255072967	0.270273388664826	2.56098158362122e-11	TRUE
128314	128442	460.25	1.53215632543916	0.856166420536197	1.51217044392883e-08	TRUE
128443	129670	566	1.25041882721243	0.197589919170298	9.17120629091801e-07	TRUE
129671	129704	256	3.68233027094392	1.40639039080154	1.72385563092417e-25	TRUE
129705	130104	303.75	3.15024266593747	0.156621458962934	4.1192680305779e-23	TRUE
130105	130187	707.5	3.19272591812484	1.39115861718703	5.63276581246883e-38	TRUE
130188	130209	868.75	3.18149444214157	2.78001526656409	1.50100708673087e-38	TRUE
130210	130282	626.25	2.82388089857027	1.74278079089353	5.66179339933712e-26	TRUE
130283	130762	502742.75	0.292008485661073	0.877604049250553	0.0924740889269688	FALSE
130763	130931	4302.25	1.91140792454116	1.72079578919169	5.50945626486645e-17	TRUE
130932	131060	629673.75	0.287233806248092	1.07509094349176	0.0821296722576189	FALSE
131061	131145	16435	2.26695729872067	3.23786698207502	1.58436693876247e-38	TRUE
131146	131203	23721.75	0.238796030707085	2.066634959004	0.140082351070756	FALSE
131204	131603	122182.25	0.102717749127423	0.256933704077375	0.563124951789373	FALSE
131604	132149	257907.25	-1.02075600719952	-0.901104624368573	3.00316812355404e-08	TRUE
132150	132332	153579.5	-0.328760838710297	0.0781660074933566	0.0427345039060835	FALSE
132333	133407	4233157.5	-0.503351275147427	-0.512044931735345	0.00466988516643794	FALSE
133408	133570	204986.75	-0.346906723951784	0.223350035785007	0.0691660150518257	FALSE
133571	133908	555975.75	-0.749230726791206	-0.654230643992566	2.75415872534678e-05	TRUE
133909	133959	275839.25	-0.777387788838573	0.190669703677154	2.967024465203e-05	TRUE
133960	135156	271481	1.966831180311	1.9847781302313	4.84001095654123e-34	TRUE
135157	135804	73675	2.67068544308308	2.56134549488734	5.15144336480454e-60	TRUE
135805	135871	6014.25	2.20240798782455	1.72606292140636	2.74520264563286e-31	TRUE
135872	136228	23250.5	0.231070969762352	0.478471009902672	0.190633988227612	FALSE
136229	136467	15968.25	-0.243202939520638	-0.21672968421	0.122587539200365	FALSE
136468	137155	328198.25	-0.728158556480557	-0.670816305929791	0.000516878644502473	TRUE
137156	137585	391235.5	-0.511102048703561	-0.381429822160074	0.00240731920681079	FALSE
137586	137640	150647	-0.613752442904673	0.61240471654008	0.00101655330676616	TRUE
137641	137695	10886.5	2.11958575722682	2.21641910774169	1.00712499252851e-34	TRUE
137696	137750	5897	2.07675897742129	1.28798779916831	3.51782210053689e-28	TRUE
137751	138306	947.5	0.832388710689383	0.295967870548073	4.49136658201262e-05	TRUE
138307	138762	429.25	3.58587300624878	0.885182180571114	1.88087700691905e-38	TRUE
138763	142012	195.5	2.38027221809635	0.0585394021972806	2.55253144300746e-09	TRUE
142013	143525	1251.75	0.940755906989903	0.210496192538608	9.4919275091368e-07	TRUE
143526	145429	3242.5	0.872349538380841	0.442704232880079	2.435007515735e-07	TRUE
145430	150516	5136	0.49583455677477	0.146695953800592	0.00339822977188242	FALSE
150517	151039	314	1.62195688778199	0.353642463565863	1.22616523577663e-08	TRUE
151040	151171	656	1.65922994207028	1.01467573236082	6.79143148628483e-13	TRUE
151172	151701	955.5	1.29246298166412	0.557952026322608	2.90591365960695e-10	TRUE
151702	154478	516.5	1.30924300515246	0.122900650428826	4.96475078266682e-08	TRUE

## Sheet: Table_S6
Table S6: DiffSegR results on the rnc3/4 dataset
start	end	baseMean	per-segment log2-FC	pvalue	per-base log2-FC (average)	DER
1	324	86.6216479366036	0.265334976329397	0.692024987234378	0.0129446685647903	FALSE
325	829	6691.40964769618	-0.229994006989598	0.659081782196714	0.101144091511259	FALSE
830	1165	7043.89229113985	0.0140938578737962	0.977232018290438	0.11781514609294	FALSE
1166	1430	1094.36931322206	0.0273179961862217	0.961253880494867	0.0987009212020856	FALSE
1431	6990	892.872822323119	-0.0558306994437937	0.895718996208267	0.00436723343811884	FALSE
6991	7004	284.86033362785	0.908551735541561	0.0678638890309371	0.428266164060869	FALSE
7005	7083	367.316235492731	0.808037779635833	0.09198626918847	0.176329687512271	FALSE
7084	7105	499.209384306487	0.7490646050705	0.109874343120896	0.539045709816731	FALSE
7106	7181	699.31372789285	0.454205423475388	0.333743251572828	0.190605524209687	FALSE
7182	7186	736.420539827512	0.514347267272056	0.277149645501791	1.05805991315188	FALSE
7187	7658	3742.47298840706	0.211230851346238	0.586925243976365	0.148687121515936	FALSE
7659	7677	2397.30271989065	0.184324226377667	0.616589610963412	0.387827443671327	FALSE
7678	7777	1688.31034157147	0.259566266598506	0.508948731202567	0.113696348512231	FALSE
7778	8234	382.141079348566	0.34410680660788	0.438375366374669	0.0755565082788174	FALSE
8235	8436	3276.45406963108	0.232675286926531	0.558867033777805	0.135372017861352	FALSE
8437	8660	2262.19185553854	-0.0317880599979374	0.948475140631218	-0.026505425013808	FALSE
8661	8871	3626.51906578708	0.0608285578334491	0.897917109656322	0.0809909181510846	FALSE
8872	8970	4908.37372908918	0.410398455399146	0.332524541569605	0.271374676733435	FALSE
8971	9059	9656.18681898986	0.673709546696863	0.112441287550464	0.683487083723188	FALSE
9060	9100	7473.39997834845	0.959662632717987	0.024620631988025	1.10556233922824	FALSE
9101	9207	5812.1142505011	1.05101010665268	0.0110875677813206	0.71148126359098	FALSE
9208	9322	647.871264438612	0.77151049024685	0.0832848257284738	0.271623338453163	FALSE
9323	9998	173.617145761097	0.231447592401544	0.662345046501671	0.0128759863557074	FALSE
9999	11073	874.580482637498	-0.015006350832965	0.973189592965342	0.0190079727942395	FALSE
11074	15049	817.673221869355	0.0160222106642447	0.96932286862297	0.0131409825200754	FALSE
15050	27265	883.334321110741	-0.42739975575755	0.321866748099639	-0.0101296826440177	FALSE
27266	28062	1252.61455244197	-0.336178458158567	0.444421295054268	-0.0922869060291966	FALSE
28063	28337	5738.29054858074	-0.0116362382425887	0.977812735837485	0.0305326472155085	FALSE
28338	28350	516.392245905193	0.161253027171472	0.736848097649365	0.519129090287982	FALSE
28351	28501	505.941973265735	0.260076299770362	0.547728950578217	0.101091226853845	FALSE
28502	31683	533.150656037578	-0.00166803367375232	0.996814844345091	0.00397365989184558	FALSE
31684	32280	14375.2645836892	-0.401308760163042	0.294452929410962	-0.126409140772994	FALSE
32281	33636	72485.4161380567	-0.194659438892449	0.622770399500009	-0.0567113078392106	FALSE
33637	33814	17442.0516670722	-0.445063061361869	0.217428441725383	-0.34818945405754	FALSE
33815	34282	54877.6324394212	-0.300001885619433	0.42320254947949	-0.161800148813979	FALSE
34283	34439	32855.675732566	0.032236807848121	0.93530433952698	0.12319662503287	FALSE
34440	35080	71784.5918280847	-0.263300459585152	0.529103272197808	-0.152764543522962	FALSE
35081	35254	4972.03868131258	-0.792156300215346	0.0905283592391571	-0.359503327304638	FALSE
35255	35458	2845.39114217083	-1.11470066824026	0.00752398555268692	-0.59889346842173	FALSE
35459	35803	18053.6474292929	-0.473743203756269	0.220307018300781	-0.348299528608994	FALSE
35804	35921	9905.63314291552	-0.223992668074661	0.547758636916865	-0.101139784935105	FALSE
35922	36056	4888.57452572443	-0.32976529508851	0.376118418610449	-0.09151962049128	FALSE
36057	36995	550.111118002986	-0.545493956572626	0.31222722114214	-0.0105804609880406	FALSE
36996	37209	222.90066106766	0.344868171843191	0.515224579512763	0.115895892886963	FALSE
37210	37392	1249.93008259151	0.338907020141626	0.451856300051398	0.146208228774103	FALSE
37393	38671	2301.72617891256	-0.0093620711569457	0.985533574969545	0.021652939855243	FALSE
38672	38801	1229.35771329021	0.134674982569664	0.807605002435743	0.130320539706839	FALSE
38802	41999	2842.66221576793	-0.01462498951107	0.977401075330186	0.0222047110872204	FALSE
42000	46718	1597.64124657779	-0.178335609888508	0.637434607447521	-0.011847476599277	FALSE
46719	46858	886.921628710676	-0.302004822538405	0.531647451538851	-0.0660973418757076	FALSE
46859	47091	8940.37913450761	0.254965320218598	0.512535813599827	0.131904117800172	FALSE
47092	47494	6043.8038757466	0.12412837264958	0.784160800218239	0.17103796727293	FALSE
47495	47574	234.24650941699	0.100627347685371	0.845289566975802	0.0167671977359577	FALSE
47575	48122	5390.82922243392	0.0373840969218403	0.918625569283564	-0.0122726410624186	FALSE
48123	54779	1823.92462178148	-0.219336709377932	0.583859564826073	-0.00855757365673276	FALSE
54780	55346	80308.0880256209	-0.376880193759444	0.306659955856121	-0.2547346561486	FALSE
55347	56190	448102.89182342	-0.224368932009026	0.528683746530892	-0.0975793302301209	FALSE
56191	56323	96419.735182317	-0.080670471775942	0.819800257706716	0.161377252381324	FALSE
56324	56418	11079.7381301335	0.147672977972933	0.67961373990816	0.0477472067868559	FALSE
56419	57018	474.829259823249	-0.314134698179084	0.48878978322106	-0.0252047565663484	FALSE
57019	57156	747.533141420601	0.116521699003063	0.772598333724488	0.0193761123643363	FALSE
57157	57168	852.559823717699	0.170661520343384	0.666311066875867	0.415838117049103	FALSE
57169	58810	5266.12902948556	-0.0769258362541643	0.830535215824646	-0.00187050740525436	FALSE
58811	59180	558.557147593466	-0.417720279224401	0.364545803741719	-0.0319237749135828	FALSE
59181	59277	3528.40048532809	0.732562714412419	0.0884062541257136	0.279827856284267	FALSE
59278	59391	5911.34807976455	0.678341051316276	0.102424966434864	0.431346366053256	FALSE
59392	59709	4518.48719576554	0.246985461032981	0.492295547174384	0.171732421034663	FALSE
59710	60150	3843.07513103955	-0.102623826340719	0.779836710197726	-0.0122472428681044	FALSE
60151	60351	4227.02482985234	0.201147863240607	0.579982584735354	0.134557854109217	FALSE
60352	61561	7142.80217852716	0.116665882350399	0.74381438409551	0.0372612954985186	FALSE
61562	61619	1986.45217242553	0.174246330470374	0.645995568151246	0.317623916791552	FALSE
61620	61999	5714.60423701629	-0.020916732196032	0.955412026658717	0.00325605447268695	FALSE
62000	62148	648.752758442094	-0.21945599841543	0.601564573609349	-0.0888920820328451	FALSE
62149	62517	8380.39788864488	0.124962128355092	0.742468792108087	0.0550401498844067	FALSE
62518	62807	2224.15470371827	0.0755439855749711	0.840922443352363	0.0429899660642977	FALSE
62808	62850	1179.4064842278	0.262631093486608	0.504778653720973	0.37117741590854	FALSE
62851	62975	1129.44836188282	0.0262435716465432	0.951069656862995	0.0436434245698842	FALSE
62976	64143	1368.97823184367	-0.0970522502791695	0.804186122056193	-0.0045002661066202	FALSE
64144	64342	329.441099190965	0.506484660679355	0.288700880456313	0.14947509608281	FALSE
64343	65251	339.035260716348	-0.093071049692427	0.85903437175788	-0.000604000414784989	FALSE
65252	65738	627.416746659429	-0.0357553868840375	0.944053354106943	0.0269562390568823	FALSE
65739	65950	4352.96204747238	0.156565411790737	0.720058455507135	0.254593538879115	FALSE
65951	66345	4018.96996954551	-0.168908287108332	0.664380784244798	-0.0565337855788948	FALSE
66346	66532	518.077116496144	-0.544655825688627	0.284289158820876	-0.15132262269125	FALSE
66533	66896	2104.55507863886	-0.00301398976193105	0.994621637044442	0.0896296184194973	FALSE
66897	67118	21596.135526253	0.527754162564146	0.276389619864641	0.430228866928701	FALSE
67119	67156	543.340244392626	0.50888552140626	0.244078852082825	0.0238655952885714	FALSE
67157	67205	604.065986094004	0.551137597265208	0.203662972538116	0.248453361517583	FALSE
67206	67446	429.12566989634	0.240863513242756	0.605781180604398	0.0972367670596437	FALSE
67447	67714	2909.50260378289	0.141996281233246	0.708837416934185	0.180777518434572	FALSE
67715	67937	309.392174662558	0.262476826102854	0.587768776221643	0.0390534724501949	FALSE
67938	67994	960.575421783677	0.225013344133202	0.580323177755175	0.205456415396552	FALSE
67995	68036	838.581300183869	0.172925729341995	0.671762668329051	-0.0238497292467247	FALSE
68037	68070	1639.49864360301	0.0711746530721157	0.857199762717469	0.309179843497175	FALSE
68071	68358	2164.31392507924	0.156429056497132	0.689789796127762	0.0510614367535659	FALSE
68359	72154	1015.99275377684	-0.376301180175928	0.351511134883166	0.00266332581568713	FALSE
72155	72448	9658.66080184572	-0.602910499265217	0.0991116746754809	-0.410587362927236	FALSE
72449	73845	137208.583355807	-0.595285320249761	0.13468213489742	-0.383033207994035	FALSE
73846	74161	17284.3308097901	-0.277180072260969	0.455475779788718	-0.0824417430823126	FALSE
74162	74357	5118.91015783731	-0.78733649587563	0.0838403924558839	-0.356585191224784	FALSE
74358	74696	25745.1115934456	-0.626844959073965	0.139329995584645	-0.312088204051122	FALSE
74697	75277	16718.6950860711	-0.668772655990216	0.110974584076915	-0.38117880106488	FALSE
75278	75554	8936.96069226384	-0.29562954243626	0.454389553623196	-0.13535843455191	FALSE
75555	75976	6471.43572263367	-0.461100788034542	0.237410549712515	-0.227371777566932	FALSE
75977	76467	25342.1167409758	-0.330730837207276	0.388609847597262	-0.199811124975071	FALSE
76468	76906	7955.61247651477	-0.418426208194847	0.250074929836211	-0.301849056945369	FALSE
76907	77061	3985.05267100394	-0.257914189885593	0.504823414721141	0.00917852356532619	FALSE
77062	77203	2815.94662097284	-0.17087517930029	0.648466062095659	-0.069427693893606	FALSE
77204	77586	16042.7670589996	-0.219491734130362	0.534890174017293	-0.123384762106427	FALSE
77587	77637	10358.3913799774	0.120201649179526	0.753076781792269	0.274878243865437	FALSE
77638	77718	7660.11793874345	0.10777534627971	0.784271520159112	-0.155153669654295	FALSE
77719	83840	1441.62916851881	-0.335915959076262	0.404969379421768	-0.0130116470389262	FALSE
83841	86618	840.685790890687	-0.0693340079277007	0.867650514566111	0.00723742387747411	FALSE
86619	88984	3746.22297837366	-0.119638291752856	0.748656522736719	0.00146083050901567	FALSE
88985	91759	1864.38149248051	-0.308775521148089	0.413421397344121	-0.0408276768482304	FALSE
91760	92923	2260.88505654955	-0.107173501586461	0.771956051417444	0.000495965857835431	FALSE
92924	93252	446.047726410326	-0.372816265710059	0.39213251056382	-0.11215436094842	FALSE
93253	93672	1237.84380260809	-0.0788489520341259	0.840705330494779	-0.00867782271647073	FALSE
93673	100779	2292.82349208142	-0.327024186967417	0.386523145012675	-0.0186645510833563	FALSE
100780	100904	974.601330507965	0.0870890251376429	0.844480370387107	0.0590574908366049	FALSE
100905	101092	303650.133428904	-0.245533941256258	0.487134647847815	0.288534775360251	FALSE
101093	102211	861335.594820012	-0.305713707928277	0.396588648577464	-0.180278989057019	FALSE
102212	102352	4718.47078244456	-0.487965611575498	0.2086655898217	-0.176031878404508	FALSE
102353	102454	4513.10617218669	0.123482297808996	0.747291536977608	0.0715568823892462	FALSE
102455	102620	9008.3149742654	0.419364929693563	0.258006543003219	0.570724039544181	FALSE
102621	102737	4904.19561234553	-0.249595505550177	0.560138839099241	-0.0843005642458283	FALSE
102738	102894	7407.10902557602	-0.706242306110107	0.0750125519564434	-0.616816707815457	FALSE
102895	103444	40016.8790200415	-0.463552584320187	0.248056181297882	-0.25046381067293	FALSE
103445	103693	12432.2677717927	-0.808385123280724	0.0922408477333902	-0.564027883794949	FALSE
103694	104318	35773.9873916307	-0.366853956774219	0.362349092727921	-0.208891677689984	FALSE
104319	104536	10840.0430461274	-0.131464315722137	0.76177984378553	-0.298046666147277	FALSE
104537	104617	26054.1996243778	-0.0132051066948195	0.976764571521976	0.169669600798787	FALSE
104618	104689	78921.5823784594	1.92125272001788	4.59797017117413e-06	1.66126200631181	TRUE
104690	104708	187782.230714107	-0.24426619354747	0.507468288707307	-0.177888421930412	FALSE
104709	104759	584595.464932652	-0.823436091997322	0.0319124237763795	1.06614609557498	FALSE
104760	104781	594434.176843299	-1.09157705818385	0.00518551651446854	0.155815663899482	FALSE
104782	105203	1407682.74512344	-0.998593860858029	0.0165760356878178	-0.763482879290112	FALSE
105204	105722	2252096.88961572	-1.24200143934	0.00168553884448978	-1.08428099031672	FALSE
105723	106104	2335350.22899102	-1.47471017619302	0.000243108082600597	-1.35880758016887	TRUE
106105	106353	961802.845565269	-1.21071331115479	0.00276837358932172	-1.02350760519705	FALSE
106354	106509	142617.704304976	-0.979884353985779	0.0101243091253564	-0.230875782593979	FALSE
106510	106983	969671.066751354	-1.02596542857363	0.00613710608939188	-0.896877901846294	FALSE
106984	107215	65868.2420742672	-1.15323575590652	0.00177857105764542	-1.41257058486521	FALSE
107216	107283	28029.26399946	-0.895168890131015	0.0170881985941628	-1.01270881548602	FALSE
107284	107422	63740.7179196752	-0.728634183842926	0.0527583589386802	-0.608475391194366	FALSE
107423	107489	42397.1851189393	-0.258106725408878	0.485766095876165	0.174284555590929	FALSE
107490	107629	24500.0162093094	0.835817845979519	0.0213154853230723	0.979909002944836	FALSE
107630	107687	23135.6423838529	2.13890364740659	1.71581707939568e-07	2.6438254875241	TRUE
107688	107696	18293.585577183	2.69908192027656	6.36999914778767e-10	1.91807380415806	TRUE
107697	107717	14759.4099673913	5.19502249546195	2.63034535462583e-44	3.76101323311262	TRUE
107718	107728	13897.2193147208	5.14212061630605	5.88296460415513e-43	2.1547056889773	TRUE
107729	107743	14485.4139970261	5.0783279010679	1.46873120150045e-41	3.96195151133592	TRUE
107744	107786	13873.5525445418	5.04014053952298	7.13509631094311e-41	2.5810468655926	TRUE
107787	107840	1134.70320478786	3.78282355104689	3.13869275669521e-14	1.44073579530543	TRUE
107841	107861	73.1676028788208	0.426365054703541	0.590318892912165	0.488545374504885	FALSE
107862	107996	3099.85528693904	-0.855384433511508	0.0327636554391052	-0.236377652731326	FALSE
107997	108161	8013.35720109997	-0.752299387687643	0.0760274477220713	-0.284853155688888	FALSE
108162	109365	454.887328577755	-0.612577268547355	0.236528970894072	-0.0468670045493605	FALSE
109366	110269	608.434439307156	-0.0266030957649822	0.948310702635449	0.00403370218248704	FALSE
110270	110294	160.757519810543	0.236995737928981	0.663788929424247	0.219821738230894	FALSE
110295	112409	582.536901411259	-0.394849042829879	0.374757016171136	-0.0114111950152184	FALSE
112410	112719	2044.87025748245	-0.041279895655528	0.921024774862864	0.00993900444599342	FALSE
112720	113354	1082.71201522276	-0.314052066597308	0.519456601455595	-0.0577973549462395	FALSE
113355	113502	1397.92784250856	0.12214303726045	0.798783182715625	0.14673154983575	FALSE
113503	113523	935.358369098316	0.46194573665792	0.313692645652198	0.579023043237725	FALSE
113524	113543	968.309181610121	0.422106014104508	0.34035057615428	0.0146842561497963	FALSE
113544	113694	2148.86239285702	0.437211689691947	0.316633712673872	0.334142557772277	FALSE
113695	113790	343.836780773503	0.564450042762244	0.234510498682185	0.135448040550867	FALSE
113791	114612	167.770882280063	-0.156660431735154	0.79488397114316	-0.00121511395369604	FALSE
114613	114829	360.111596858814	0.0492969232219156	0.918167459238474	0.0375540145156001	FALSE
114830	114980	1245.95042722636	0.142250757341128	0.731057604586913	0.0851627332238044	FALSE
114981	115174	276.842855069381	0.14676142132281	0.784674888385509	0.0097126848594635	FALSE
115175	115345	890.125352727016	0.475170187002954	0.242576688025138	0.207209907611596	FALSE
115346	115350	202.655266045778	0.370777265447769	0.517774707296014	1.09396624189654	FALSE
115351	117511	1162.69677603215	-0.0870633373870811	0.821184549594413	-0.0104070609471289	FALSE
117512	127857	1281.74699775062	-0.521851520385656	0.175929842939711	-0.0216692401811973	FALSE
127858	129327	2185.85659079695	-0.194388562970838	0.613379441918171	-0.0290954869934448	FALSE
129328	129535	2263.1787110004	0.0971036011959201	0.802528940914933	0.0718326696326068	FALSE
129536	130802	838.327783332295	-0.300733248980147	0.502924379531221	-0.0283573364836991	FALSE
130803	130815	29.2373012231213	2.52002675628896	0.0187205910660638	0.525506489130055	FALSE
130816	130832	172.848145960139	4.28692901400874	2.03949380622381e-11	1.15708112927539	TRUE
130833	130901	234.54510809289	4.10477474706061	5.58319405575369e-12	0.386024532164395	TRUE
130902	130922	236.468666953399	4.37262552479519	1.80602690776603e-12	1.6200050652572	TRUE
130923	130928	89.1179784713953	3.45370131413557	1.38348039779814e-05	0.519179816320135	TRUE
130929	130931	93.8524079958974	3.36600967519629	1.98847519536437e-05	1.91045142158263	TRUE
130932	130956	96.8748279892367	2.42738104536938	0.00244692873628369	0.415875950113472	FALSE
130957	130974	391.771106240407	0.319787233293029	0.583651189382647	1.0268934976707	FALSE
130975	131150	733.373984592296	0.433204742874818	0.387836608294082	0.284690483102533	FALSE
131151	131613	3254.79094993738	-1.14508143235688	0.0242048750085696	-0.465390793783926	FALSE
131614	132423	32945.569467877	-0.970586659030018	0.076254759077081	-0.450029312474806	FALSE
132424	133612	89785.527817161	-1.40175378720259	0.01076587278734	-0.753030814190069	FALSE
133613	133875	11384.4000775003	-1.15032790087734	0.0505341771457597	-0.534391290634468	FALSE
133876	133927	2360.34850851744	-0.146206793963041	0.794892718467722	0.0614218017673184	FALSE
133928	133951	1285.9776498251	0.28257785330875	0.619159950945629	-0.402689688165013	FALSE
133952	134023	1148.7932479317	0.532919528486354	0.367760627157485	0.392517595779196	FALSE
134024	136417	1700.78826829626	-0.430539544380819	0.431203924791452	-0.032585630900078	FALSE
136418	137284	4697.69939244294	-0.16757457970385	0.748142111604904	-0.0552469088056599	FALSE
137285	137575	4856.36268914084	0.13118860651942	0.805469197048269	0.283261466323592	FALSE
137576	137679	378.347493891579	0.166877057381627	0.752003183235821	0.027153103042977	FALSE
137680	138884	108.934923198609	-0.0655167046797956	0.920801397160626	0.00490365634513575	FALSE
138885	139313	2280.84960203527	-0.238454829599456	0.527435195393186	-0.123962781718595	FALSE
139314	139927	6596.42710113374	-0.0699347674506741	0.848824107595076	-0.0734213771871633	FALSE
139928	139956	1057.60458864537	0.2483790754373	0.54150202210932	0.44368018821629	FALSE
139957	140089	1923.5892513983	-0.0369985581184525	0.924370620630039	0.0460906367368634	FALSE
140090	140670	1993.80774253765	-0.29558922318272	0.437868025366713	-0.0714702804767386	FALSE
140671	140962	5532.68636415957	-0.0465074383991719	0.91045497037964	0.0800643274120301	FALSE
140963	141045	3388.15204947006	0.107883244702604	0.789609646497724	0.310492181750562	FALSE
141046	141061	1290.04354234033	0.246680513888827	0.566568095802912	-0.118887498119164	FALSE
141062	141137	2833.64839011121	0.225087507262438	0.580172114044224	0.371589463612338	FALSE
141138	141410	2816.99436568595	0.123733499316069	0.763269144559607	0.125521133488955	FALSE
141411	141910	1650.75264921785	0.0131215106941349	0.973088002074396	0.0243899674231224	FALSE
141911	142037	2223.59236992227	0.0851102625780902	0.820030647515144	0.0805132162489295	FALSE
142038	142049	1508.16039756757	0.10789131735638	0.778927636132292	0.593251826658315	FALSE
142050	142502	2898.81626158107	0.0586714729908856	0.874226070227342	0.0127967176379791	FALSE
142503	142947	843.631830622867	-0.0951667663005278	0.810707013173681	-0.0305936087141377	FALSE
142948	143748	2952.6975766808	0.0342250001848927	0.926743877231906	0.0408860950733476	FALSE
143749	152439	2836.61537455504	-0.590837724449176	0.129603288843055	-0.0445337607600432	FALSE
152440	152660	2122.43177111607	-0.0262373492021053	0.946191042334371	-0.0125158847823609	FALSE
152661	152985	8728.54697134975	0.193962347979643	0.595684007123981	0.180798576393331	FALSE
152986	153662	11105.9960225665	0.0428528392410369	0.904373658763952	0.0146140164251322	FALSE
153663	153869	2579.03777354626	-0.204126097705611	0.590469105291714	-0.0303495199902168	FALSE
153870	154403	12674.1551527728	0.111525006105569	0.753117303496086	0.189498429374273	FALSE
154404	154478	368.901799811479	0.444560397722866	0.321266410845008	0.0924603948870794	FALSE
1	308	68.1630898267465	-0.0778738644319338	0.921715441303052	0.0165336630059823	FALSE
309	403	11506.8025500854	-0.0301298260190142	0.948861379761185	-0.0851156352683558	FALSE
404	688	128381.909317103	-0.15663685223681	0.686460953468049	0.125742081243072	FALSE
689	1524	1214553.53718426	-0.448264215831334	0.248672161176011	-0.209151982249092	FALSE
1525	1774	888.161759422565	-0.596534805205301	0.178419090023707	-0.177286298682449	FALSE
1775	2416	6042.09327892763	-0.248016375431473	0.515530126031997	-0.0954613365279263	FALSE
2417	2466	2631.24150145679	-0.00626992811413109	0.98730566904743	0.181354178836436	FALSE
2467	3851	8643.31977790286	-0.119425084067809	0.751808591962953	-0.0567170887925901	FALSE
3852	4386	15219.6206938379	-0.123227045957952	0.748580900605846	-0.0465853986955894	FALSE
4387	4507	1705.33860427412	-0.170958469123466	0.695044505478529	-0.0809656189667807	FALSE
4508	9915	2183.4705718725	-0.0715454911213367	0.848089212978062	-0.000760370723479442	FALSE
9916	10595	13612.003453854	-0.0741828561000647	0.834617122187453	-0.0302488738201761	FALSE
10596	11596	33328.1161440125	-0.0534605328384772	0.881130585664101	-0.0413725792953866	FALSE
11597	12238	12945.2421439736	-0.148520209911645	0.675580266914998	-0.107624701677597	FALSE
12239	12654	4892.58130919741	-0.19379888614623	0.594392922651057	-0.193315150979439	FALSE
12655	12848	13298.4862941153	0.0528018183261775	0.881548859544224	0.103380048645918	FALSE
12849	13147	2735.29780871332	0.0481828915086789	0.904305135698558	0.0509659350836589	FALSE
13148	13275	6658.62003454819	0.532013643583945	0.226284325340267	0.436416242349622	FALSE
13276	13455	19097.2931549323	0.454199503214741	0.260612579647914	0.493432879050251	FALSE
13456	13528	10482.7249737393	0.338570922960154	0.3880579234605	0.0405091901572164	FALSE
13529	14485	10870.4286482844	-0.343418660797383	0.348180728538704	-0.201131009077965	FALSE
14486	14983	7211.78177079703	-0.367449406438861	0.307372379227161	-0.113981946855085	FALSE
14984	16892	8283.09496708289	-0.528626092129578	0.149441774030722	-0.181146838960926	FALSE
16893	20145	4336.98157421812	-0.71018284269688	0.0678565793863829	-0.13667795113783	FALSE
20146	21231	2417.50968939718	-0.471138425874393	0.225247806984723	-0.14895733541078	FALSE
21232	21790	8489.48736836808	-0.460874314555539	0.234549056595553	-0.0857615110021399	FALSE
21791	25605	9041.81528620238	-0.48114789073244	0.211919522625315	-0.160099584001987	FALSE
25606	26511	1364.41974191536	-0.0440302519991173	0.911205061348261	0.0103166939611087	FALSE
26512	28656	352.456042910872	-0.0577754333050538	0.900214818394297	-0.000218777760099682	FALSE
28657	29144	1829.7182892493	0.286085374634781	0.537271282141176	0.168230745000842	FALSE
29145	29808	834.698973085747	0.144781119804095	0.75915843261304	0.0613689741869926	FALSE
29809	30276	349.87246250037	-0.179964054510176	0.731856868649006	-0.00681679165838814	FALSE
30277	30480	1331.71761590436	-0.145232789105743	0.736767981083385	-0.0329205663584723	FALSE
30481	32819	1004.62101463208	-0.222916495910574	0.599329349366681	-0.0129129373143337	FALSE
32820	35113	2275.2346994186	-0.227430969470415	0.661714756576328	-0.0145828985085203	FALSE
35114	35768	448.350742145588	-0.371506270865884	0.491744351312104	-0.0443836970847601	FALSE
35769	35955	1145.80944102737	-0.205170608649061	0.684521714085712	-0.0405297698492556	FALSE
35956	36884	194.785803680885	-0.121284902617107	0.818702246795552	-0.00794481514044119	FALSE
36885	36990	1060.16050459799	0.844200718408774	0.0352576026807246	0.335408550387345	FALSE
36991	37432	55669.4499210123	0.401698141059348	0.262909161213657	0.457624574818087	FALSE
37433	37689	68454.5121179282	0.0494745234510509	0.895748868898414	0.143943316018514	FALSE
37690	38680	95616.4263396247	-0.062833344700363	0.875785554866779	0.028050779773763	FALSE
38681	38919	31431.8852490723	0.224914232997635	0.579882541524402	0.35528145159216	FALSE
38920	39781	63069.8228424019	-0.178346071631612	0.6641644198931	-0.059645575367825	FALSE
39782	40480	100621.383833546	-0.0310255252253047	0.940250499389343	0.142910079453338	FALSE
40481	40906	25198.3247568865	-0.28431419464554	0.455951521755089	-0.0558833141185353	FALSE
40907	41329	17301.985621695	0.0697778497133991	0.860102515548149	0.212468215776445	FALSE
41330	42045	66069.7035904939	0.0526392350747526	0.884871160591578	0.0417891333055629	FALSE
42046	42324	1564.21119480995	0.392313139338435	0.298456668326923	0.158019831487031	FALSE
42325	42574	922.145664733756	0.295062617245827	0.483170773327932	0.0807334280951777	FALSE
42575	42741	1165.08788495408	0.359118713512345	0.349515833761053	0.235558273551638	FALSE
42742	43164	794.613202229204	-0.0699891335122723	0.860877793126939	-0.0393179811171812	FALSE
43165	43519	2772.79473667558	0.144981549777598	0.708378450850124	0.0608593813313896	FALSE
43520	43777	2587.14218802306	0.350300027434425	0.36560886942924	0.288267737512591	FALSE
43778	44473	4829.0855425262	0.280622026437209	0.452411036705836	0.11559503533368	FALSE
44474	44542	1501.69263403971	0.284580059135208	0.516022810431152	0.380035682109156	FALSE
44543	44575	985.45985727704	0.26348429778495	0.56262988113396	0.0330273680056471	FALSE
44576	44756	1873.14568843239	0.423617200212289	0.318614069536215	0.333564006819679	FALSE
44757	45131	1431.52581096629	0.437094665173431	0.2664588588573	0.104081290709282	FALSE
45132	45146	699.195335661615	0.456847840236751	0.279997795433275	0.499578850391453	FALSE
45147	45428	2166.21985440104	0.0814082406778575	0.851772625975975	0.08486178282353	FALSE
45429	45444	748.133875141308	0.267012853620575	0.523543541115149	0.55825895654839	FALSE
45445	45842	1866.54387397372	0.362281645084669	0.349312398162991	0.173488341407148	FALSE
45843	48636	621.225430566672	0.156987419417641	0.706710371812863	0.01486930691039	FALSE
48637	48864	3278.14835714066	-0.232449911582649	0.524818322067353	-0.0605293969262462	FALSE
48865	49249	2425.47295963987	-0.364865788151177	0.320395150489952	-0.183765218912617	FALSE
49250	49295	1775.00652047707	-0.255768995590746	0.493000020106568	0.0651252280585225	FALSE
49296	50519	13590.8112682019	-0.620951794833447	0.0802759148065216	-0.240090556912699	FALSE
50520	51345	996.338232088491	-0.441519341943215	0.270416191387377	-0.0992119080615144	FALSE
51346	51741	6902.31701453206	0.0242365049638289	0.952436901779508	0.0729163432926813	FALSE
51742	51883	2175.51617946527	-0.159677598052208	0.72425930918126	-0.184971714650822	FALSE
51884	52205	242.866402952792	-0.360797563909679	0.463683139330157	-0.0908037851233106	FALSE
52206	52562	14250.5060864453	0.0631686994117175	0.863983577579183	0.103793965151554	FALSE
52563	54056	30627.7947436385	-0.14675181281914	0.677307394394926	-0.0914893521508025	FALSE
54057	54432	2573.33977717216	-0.13116485179563	0.721442123730473	-0.0666219756160833	FALSE
54433	54661	2522.16907091755	0.148367479006494	0.710406519021233	0.0674030751475224	FALSE
54662	55342	390.498396414135	-0.316704930910455	0.528536726434817	-0.0414958729411401	FALSE
55343	56395	4777.59489457436	-0.0856502715453111	0.859423967085195	0.00463572541328613	FALSE
56396	63134	1490.08952170096	-0.228481013452599	0.573606246635745	-0.0108164986726481	FALSE
63135	63485	806.325036090896	-0.013195335850543	0.979180451616369	0.0251298259192585	FALSE
63486	63585	3532.81270299106	0.659532221792381	0.0963641281938197	0.229347494976407	FALSE
63586	64354	53975.7572839315	0.278625992460742	0.503492047936066	0.398285544721777	FALSE
64355	64496	5702.53087313245	0.0808527244486117	0.869378558365013	0.157481272399881	FALSE
64497	64711	546.873326666215	0.0384036329622939	0.933063371378087	0.0475694440743294	FALSE
64712	66633	294.799616867066	-0.142486775262752	0.763735994762593	-0.00463231125320776	FALSE
66634	68519	1935.63233327755	0.0785933858384883	0.835683626032557	0.0196882240211014	FALSE
68520	69054	4347.52093494661	0.204888512713562	0.57210086031545	0.157285551023868	FALSE
69055	69879	4434.97631555433	-0.0584520771515806	0.881234981955372	0.0158603873388575	FALSE
69880	70135	4775.62082178816	0.338792756566687	0.421283422783675	0.204594137753686	FALSE
70136	70646	5158.45248360366	0.319102745102594	0.437920013491026	0.116172295866116	FALSE
70647	70754	8728.2460026999	0.321477554690448	0.421340693570432	0.371203364179294	FALSE
70755	70919	6260.59014428034	0.287149107653655	0.467422236615892	0.242424629908837	FALSE
70920	71169	1411.94100621329	0.372149726329622	0.358693301238665	0.0871350523247893	FALSE
71170	71422	2865.58067544671	0.33005180951804	0.398177335011084	0.247223958962693	FALSE
71423	71460	1428.71132530895	0.297136269586967	0.482358280895402	0.0589402124952279	FALSE
71461	71522	1691.21817957167	0.308550539366027	0.465221677169083	0.279162446629879	FALSE
71523	71816	1145.52543062068	0.445686650272151	0.292931798055432	0.116995088079225	FALSE
71817	71854	694.406306951457	0.466270177837359	0.283686406139996	0.376594289271907	FALSE
71855	74251	2158.63962290163	-0.434330417266146	0.351316030232641	-0.0670111146414162	FALSE
74252	74447	2383.28491803221	0.582061386551008	0.169812237846729	0.136778374836379	FALSE
74448	78078	1845.11804286214	-0.34180590681149	0.454009167844421	-0.0247187369660514	FALSE
78079	78845	3141.01613742966	0.0500205611297308	0.894538573049968	0.0263387600089309	FALSE
78846	79250	4002.90863279488	0.173142647641674	0.632920648942981	0.136478480695738	FALSE
79251	79900	3795.91278288734	0.2233648615883	0.549691566946435	0.0622959895888926	FALSE
79901	79920	1517.38640120911	0.269473709676122	0.488324386297029	0.42281322626631	FALSE
79921	80088	382.551944851289	0.0934020040483429	0.836355850319751	-0.00557231291994227	FALSE
80089	80446	3461.56857834546	0.193173989873041	0.617845651864399	0.166234820841524	FALSE
80447	81679	8546.34637019991	-0.193056676179379	0.603901230179249	-0.0779323792630289	FALSE
81680	82834	9153.37952003234	-0.621825037705299	0.0974490031122623	-0.245142983756971	FALSE
82835	83157	6168.78966257868	-0.00602861104761012	0.987491324791299	0.0409814386112983	FALSE
83158	83197	342.645107297088	-0.122506957561863	0.797613819639248	-0.174400646410397	FALSE
83198	84245	10259.3092348657	0.0431990397711767	0.905789437373738	0.0569439645751075	FALSE
84246	84779	12695.0522703766	0.110614935247778	0.755066379879052	0.186397241678893	FALSE
84780	84986	2579.03777354626	-0.204126097705611	0.590469105291714	-0.0303495199902168	FALSE
84987	85663	11105.4543586511	0.0429957577201673	0.90405449402214	0.0146365820106362	FALSE
85664	85988	8728.54697134975	0.193962347979643	0.595684007123981	0.180798576393331	FALSE
85989	86209	2122.43177111607	-0.0262373492021053	0.946191042334371	-0.0125158847823609	FALSE
86210	94900	2835.29537250575	-0.591599084874662	0.129064702137136	-0.0446051050287887	FALSE
94901	95701	2951.29916204124	0.0345725375734804	0.926021781996371	0.040872234757102	FALSE
95702	96146	843.631830622867	-0.0951667663005278	0.810707013173681	-0.0305936087141377	FALSE
96147	96599	2898.54542962341	0.0589471067326878	0.873636312847756	0.0128156760632542	FALSE
96600	96611	1507.8895656099	0.108431385927072	0.777850893290337	0.593251826658315	FALSE
96612	96738	2223.32153796461	0.0854732189756392	0.819274509738783	0.0805419151939807	FALSE
96739	97238	1650.57991751968	0.0128209777091551	0.973705402763271	0.0242077501566545	FALSE
97239	97506	2803.37957369541	0.124390085590071	0.762217299688683	0.124766908894546	FALSE
97507	97686	5050.97458558924	0.139568657983539	0.725611753896308	0.293704922083265	FALSE
97687	97978	5531.69591898898	-0.0474859192460934	0.908566700935882	0.0794293510273415	FALSE
97979	98597	2431.38472822627	-0.294501623898424	0.435368202617229	-0.0712136452523204	FALSE
98598	98757	2419.39760974422	-0.0591232095935199	0.877385048966926	0.11310688049519	FALSE
98758	99764	8514.68017306007	-0.134056194749234	0.711293150819255	-0.094326406446187	FALSE
99765	100969	108.934923198609	-0.0655167046797956	0.920801397160626	0.00490365634513575	FALSE
100970	101073	378.347493891579	0.166877057381627	0.752003183235821	0.027153103042977	FALSE
101074	101364	4856.36268914084	0.13118860651942	0.805469197048269	0.283261466323592	FALSE
101365	102231	4697.69939244294	-0.16757457970385	0.748142111604904	-0.0552469088056599	FALSE
102232	104625	1700.96099999443	-0.430195411628526	0.43157023192107	-0.0325665009858689	FALSE
104626	104773	2554.08380641946	-0.166074236134217	0.769694266653208	0.147234108594881	FALSE
104774	105036	11380.9685680401	-1.14970336146121	0.0506786897919752	-0.532556440570721	FALSE
105037	106225	89781.4052473023	-1.40174957578543	0.0107647359077788	-0.752910356339135	FALSE
106226	107035	32947.135530221	-0.970724042044724	0.0762223199179581	-0.450140877830973	FALSE
107036	107498	3254.79094993738	-1.14508143235688	0.0242048750085696	-0.465390793783926	FALSE
107499	107674	733.373984592296	0.433204742874818	0.387836608294082	0.284690483102533	FALSE
107675	107692	391.771106240407	0.319787233293029	0.583651189382647	1.0268934976707	FALSE
107693	107716	95.8167927523286	2.40827814078003	0.00274134753984535	0.392865007801082	FALSE
107717	107747	246.885109762146	4.27167064672794	8.23923296656849e-12	1.41402187415099	TRUE
107748	107816	234.54510809289	4.10477474706061	5.58319405575369e-12	0.386024532164395	TRUE
107817	107833	172.848145960139	4.28692901400874	2.03949380622381e-11	1.15708112927539	TRUE
107834	109113	860.278372492496	-0.220570384158104	0.619676198681936	-0.0227321570048094	FALSE
109114	109321	2263.1787110004	0.0971036011959201	0.802528940914933	0.0718326696326068	FALSE
109322	110012	1488.92282138567	-0.279717884003635	0.484671954200814	-0.0803176380055913	FALSE
110013	110707	1630.27405778324	-0.171954285460572	0.655206383505233	0.00261232331391255	FALSE
110708	112728	1447.08557483989	-0.440585314391898	0.278778166351175	-0.0601469082264385	FALSE
112729	115689	371.532265732323	-0.309106728019251	0.486000724110698	-0.0116545061154037	FALSE
115690	116503	12665.3816469074	-0.0919161596611593	0.808425090817289	0.0263196785651514	FALSE
116504	116760	2452.04018903	-0.0989770346689178	0.811340937792573	-0.0227648310485795	FALSE
116761	117124	7593.34493562391	-0.0452666744203121	0.90856976832747	0.0501018307331756	FALSE
117125	117320	1689.16496712255	-0.252842397503726	0.587247810252899	-0.080105782201208	FALSE
117321	118100	4776.68099782068	-0.161553887901695	0.680911371270088	-0.0309857017728051	FALSE
118101	118506	1284.88405975273	-0.403412414529895	0.324629310478184	-0.080359187309234	FALSE
118507	118853	5107.46616755492	0.0291727547667649	0.937041394402822	0.0846814371926042	FALSE
118854	121133	9600.36377526024	-0.624761637404847	0.0878421381912547	-0.174872226462432	FALSE
121134	122946	6332.85920107751	-0.798280224054288	0.0300532308555012	-0.271300051364473	FALSE
122947	123594	2744.51196149447	-0.363034192532233	0.328241116496979	-0.101107265977819	FALSE
123595	129283	4268.0545921841	-0.200829942454263	0.595239779133893	-0.0158277157050812	FALSE
129284	130463	447.025653877947	-0.615941054482877	0.235912257245516	-0.0465977558694209	FALSE
130464	130787	8092.01336453021	-0.751713671870327	0.0765382539380504	-0.250550345869863	FALSE
130788	130808	73.1676028788208	0.426365054703541	0.590318892912165	0.488545374504885	FALSE
130809	130862	1133.89253268779	3.78724660402391	3.4912760217202e-14	1.44135310469322	TRUE
130863	130905	13872.2020322994	5.04098570246637	7.01802324036952e-41	2.58103488710125	TRUE
130906	130920	14484.0634847836	5.0791613304203	1.44786280049563e-41	3.96242324358733	TRUE
130921	130931	13896.6794745784	5.14206298782126	5.89085365694603e-43	2.1547056889773	TRUE
130932	130952	14758.8701272489	5.194968287143	2.63370726355957e-44	3.76101323311262	TRUE
130953	131019	23227.5443132239	2.14504439044901	1.58698486506821e-07	2.54631875101681	TRUE
131020	131159	24499.2163597333	0.83581366734208	0.0213182530765195	0.979893430480997	FALSE
131160	131226	42396.7415552834	-0.258102708625332	0.485776946608044	0.17429838587825	FALSE
131227	131365	63739.9269352444	-0.728639835188967	0.0527555379731478	-0.608535144602105	FALSE
131366	131433	28029.26399946	-0.895168890131015	0.0170881985941628	-1.01270881548602	FALSE
131434	131665	65867.1694353548	-1.15323927900465	0.00177839772352231	-1.41256878293095	FALSE
131666	132139	969647.268311145	-1.02596070407081	0.00613729556603424	-0.896875765858661	FALSE
132140	132295	142615.292314432	-0.979863238026644	0.0101248073635285	-0.230943655396171	FALSE
132296	132544	961755.459990253	-1.21072544745571	0.00276775203023685	-1.02354169579042	FALSE
132545	132926	2335326.40798402	-1.47470977247742	0.000243187296964835	-1.35880088108954	TRUE
132927	133445	2252069.93826479	-1.24200091672601	0.00168549388064597	-1.08428007343447	FALSE
133446	133867	1407657.62886441	-0.998600983187693	0.0165752653493001	-0.763307661156625	FALSE
133868	133889	594430.089191454	-1.09158695393202	0.005185224255348	0.155801496365843	FALSE
133890	133940	584591.126136519	-0.823440817095082	0.0319119507312408	1.06626303893267	FALSE
133941	133959	187779.200266349	-0.244261684448841	0.507478754098708	-0.177806892760127	FALSE
133960	134031	78920.087820939	1.92132619912385	4.59621349099829e-06	1.6613144535212	TRUE
134032	134112	26053.4960512882	-0.0131634006481744	0.976838978826825	0.16960098149626	FALSE
134113	134330	10840.0999472755	-0.131478741978559	0.761806874318491	-0.297405430647995	FALSE
134331	134955	35769.4691605133	-0.366826031571957	0.362377903457935	-0.208931702016365	FALSE
134956	135204	12431.9489038322	-0.808240357823201	0.0922372584063434	-0.564277522712232	FALSE
135205	135754	40004.3156936079	-0.463505999888248	0.248114537119487	-0.25039104315367	FALSE
135755	135911	7408.25811970008	-0.706460515128417	0.0749166071246148	-0.617823483163854	FALSE
135912	136028	4904.44675663397	-0.249949113814564	0.559627565704461	-0.0844601215852774	FALSE
136029	136194	9007.569934853	0.419156361601403	0.258278339003316	0.570752962537538	FALSE
136195	136296	4513.70277987147	0.123291439999806	0.74770143940974	0.0714447590112038	FALSE
136297	136437	4718.47078244456	-0.487965611575498	0.2086655898217	-0.176031878404508	FALSE
136438	137556	861327.534987415	-0.305708597699738	0.396596518984573	-0.180248275311305	FALSE
137557	137744	303650.026463499	-0.245533004227437	0.487136086249895	0.288630338252875	FALSE
137745	137869	974.784884730079	0.0876170588141766	0.843511478612721	0.0593446222577745	FALSE
137870	144976	2292.65076038325	-0.327269298828425	0.38616503490441	-0.0186965503481286	FALSE
144977	145396	1237.84380260809	-0.0788489520341259	0.840705330494779	-0.00867782271647073	FALSE
145397	145725	446.047726410326	-0.372816265710059	0.39213251056382	-0.11215436094842	FALSE
145726	146889	2260.52877062926	-0.107645787993264	0.770981623037676	0.000251824614436929	FALSE
146890	149664	1864.80536846712	-0.309400773893935	0.412564063565863	-0.0409290740451284	FALSE
149665	152030	3744.80305229194	-0.118853924281259	0.750274125613103	0.00142134256419139	FALSE
152031	154478	757.729355260397	-0.0894820261885955	0.83207098151403	0.00449994124342026	FALSE

## Sheet: Table_S7
Table S7: DiffSegR results on the Δrae1 mutant dataset
start	end	baseMean	per-segment log2-FC	per-base log2-FC (average)	pvalue	DER
1	222	2.65605404570898	0.114359978398355	0.00135113900006094	0.874040195035447	FALSE
223	731	2547.05659021098	-0.124118563037441	-0.0547473151009068	0.351114821790703	FALSE
732	736	248.134294878273	-0.245474608438006	-0.660444817886204	0.325841737330228	FALSE
737	869	614.378411216083	-0.205036640085353	-0.0181544764534219	0.2810251428546	FALSE
870	872	187.004965749636	-0.209082708144542	0.786105426535797	0.360602403423229	FALSE
873	1299	2807.51299362812	-0.143477507593303	-0.0835053886038162	0.275305187798422	FALSE
1300	1300	372.837765268951	-0.246216878181132	-1.30114298622732	0.147641649521519	FALSE
1301	1960	3410.9181400953	-0.0746086255367821	-0.0334848587531202	0.598284795186309	FALSE
1961	1965	44.6190331398291	-0.863252262679116	-0.71153828940507	0.00737647747257163	FALSE
1966	2004	87.8060884338881	-0.419777653416809	-0.0584475699534523	0.154366476947885	FALSE
2005	2015	92.1601978775696	-0.395407604779668	-0.523305904702571	0.198045453416804	FALSE
2016	2397	965.785574907785	-0.133107760040335	-0.00243265521241864	0.196488048666309	FALSE
2398	2997	3207.85623341655	-0.293058115440156	-0.125374052454336	0.002203872092918	FALSE
2998	3097	613.387831036209	-0.358208869428544	-0.271936292176341	0.00176160957713846	FALSE
3098	3241	97.9175210495696	-0.289203256636652	0.0116998832890238	0.236522485823109	FALSE
3242	3469	2554.25577921124	-0.128839939944604	-0.0846427837528755	0.328896477434965	FALSE
3470	3474	712.018532031064	-0.207230253231814	-0.73060836319463	0.0448541596422488	FALSE
3475	4002	7382.66376349771	-0.1536957547047	-0.074303008512883	0.0634920948403987	FALSE
4003	4004	1124.45417276465	-0.141518754844187	1.03860752825714	0.0838004356647339	FALSE
4005	4317	5580.17605410809	-0.201864138102819	-0.103703298118364	0.0052006947813271	FALSE
4318	4320	995.334108302854	-0.194122912370608	-0.914419213530546	0.0138227645849692	FALSE
4321	4748	5651.69549023365	-0.256320081210751	-0.166355116701192	0.00114903982540379	FALSE
4749	5051	2365.47673264691	-0.182180988293497	-0.0670385145947323	0.0368466735748453	FALSE
5052	5052	439.604432275033	-0.187810007513307	1.34310688374707	0.108780851778148	FALSE
5053	5060	463.168280988336	-0.187858184682444	0.166193138886429	0.136599766588153	FALSE
5061	5332	4116.45892592077	-0.27475736863343	-0.182736983103931	4.77399633908903e-05	FALSE
5333	5334	968.747540703843	-0.433518174737472	-1.22903931496479	1.57631758455978e-05	FALSE
5335	5391	1671.46891252478	-0.357486868807506	-0.289518880779953	8.3211345501139e-06	FALSE
5392	5578	2956.60186567328	-0.178497906884316	-0.0867940283645251	0.0266043669820049	FALSE
5579	5603	625.972953247909	-0.251503091775122	-0.353467496058187	0.00563309122759748	FALSE
5604	5605	346.218345598826	-0.253624969472152	0.791183562265036	0.0557861867579185	FALSE
5606	6174	7176.98231181832	-0.224637144195037	-0.128462328112574	0.000207700738463092	FALSE
6175	6177	565.795905490115	-0.338311535678875	0.510694229413784	0.00125452266653346	FALSE
6178	6285	2012.22728662876	-0.274333903799948	-0.203697598125063	6.03907808538981e-07	FALSE
6286	6286	600.796623134418	-0.18285633515879	1.37621724508115	0.0725519826306696	FALSE
6287	6531	4207.96774030955	-0.265243047731938	-0.203405843672782	4.58462017234064e-05	FALSE
6532	6537	566.3472889693	-0.148950955952697	0.286197576459955	0.15032480099778	FALSE
6538	6538	554.448141047434	-0.170400259013099	-1.27485702334058	0.0892267729327857	FALSE
6539	6675	1399.20115366988	-0.169153207188683	-0.0372104181638547	0.0296787097945349	FALSE
6676	6735	2369.95733775952	-0.163142837210057	-0.225697855432921	0.0193675546832763	FALSE
6736	6951	2044.58099677402	-0.122860666790496	-0.0205484627646307	0.0744042884107117	FALSE
6952	7094	821.081838577298	-0.435746519706303	-0.262358576171225	5.9134580251372e-05	FALSE
7095	7641	4395.0709878912	-0.213269098868918	-0.100477942595295	3.53344283943678e-06	FALSE
7642	8329	7038.48628108964	-0.293604468696849	-0.178315068673907	5.15359058887013e-12	FALSE
8330	8365	449.763921108336	-0.236719173916496	0.119859824091879	0.00825514754585695	FALSE
8366	8636	3703.07710331908	-0.291916467982063	-0.16711594729179	1.43099033736486e-14	FALSE
8637	8640	459.006940623232	-0.418096003238988	0.469029145663201	0.000280949391456031	FALSE
8641	9437	10776.3990685151	-0.26124480904971	-0.18823001268437	1.39465973515515e-10	FALSE
9438	9761	1047.11330568994	0.0540349699048405	0.00517271130998636	0.828638018742538	FALSE
9762	10228	952.898569255951	-0.28207331712133	-0.106740399105066	0.330415851671411	FALSE
10229	10229	158.326936724236	-0.281812149793702	-1.22198712470861	0.448617218564818	FALSE
10230	10962	1523.53749059973	-0.0959232322269158	-0.0308809124200112	0.808453863733297	FALSE
10963	11500	931.624848450842	-0.569970918773737	-0.116912162266149	0.298903189882003	FALSE
11501	11582	745.038115971898	-0.377452592842066	-0.273631534420168	0.00197254262345685	FALSE
11583	12216	1777.14382568921	-0.192952122480803	-0.0702592988030847	0.342343151999531	FALSE
12217	12217	91.3422346520961	-0.1710770718399	-1.14230273490458	0.721084024261562	FALSE
12218	12222	102.43659030515	-0.0732020952006273	0.498325969261326	0.875889527521415	FALSE
12223	12229	189.9654660644	-0.316555791410583	-0.565090724851852	0.527527256240592	FALSE
12230	13179	1620.31872202352	-0.0914742588891971	-0.0117170894763637	0.840924638224834	FALSE
13180	13186	103.434798403195	-0.0379114401467119	-0.605832334415025	0.934595386866481	FALSE
13187	13229	120.939047663753	0.0706450335643116	0.0452501049881996	0.886168525043341	FALSE
13230	13236	71.2601145920101	-0.036228226573011	-0.533389020627259	0.940918859878312	FALSE
13237	13737	644.880718196937	0.0108242199958348	-0.0112896690890479	0.981133065766121	FALSE
13738	13747	80.3209368676506	0.539182521562912	0.335978828131422	0.340305397201499	FALSE
13748	13773	88.6337426228463	-0.0939100026824147	-0.274055262936087	0.860913434312766	FALSE
13774	13799	69.2355120184059	-0.23855250122939	0.081117320398022	0.661664602414208	FALSE
13800	13807	41.8435074869498	-1.53024508863345	-0.852182101730774	0.000663131371136757	TRUE
13808	13989	242.443244719702	-0.45404512452651	-0.163512445801962	0.365864004968636	FALSE
13990	15980	1028.20661879242	-0.2120905531031	-0.0371096920303404	0.669056497971881	FALSE
15981	16416	8742.26741867903	-0.20482393645007	-0.137478417575322	0.00326139279330109	FALSE
16417	16437	501.188480659535	-0.0236587877723991	0.13879755371391	0.849271322382559	FALSE
16438	16438	422.973376724902	-0.106472632865683	-1.41997282991964	0.436821602359443	FALSE
16439	17340	20720.9512079814	-0.195954470895518	-0.105241715144984	0.0115978463868928	FALSE
17341	17372	3376.22469956777	-0.296755505316535	-0.306091193561967	0.0513377371029803	FALSE
17373	17672	874.671226470168	-0.223063729699211	-0.0454818161952306	0.00400885493244801	FALSE
17673	17673	456.073560549359	-0.151414646636577	-1.45629253666482	0.241052841794596	FALSE
17674	18083	3605.83216775287	-0.165161336039069	-0.0410544288112274	0.0066680510002342	FALSE
18084	18190	2084.12460648666	-0.295991459844107	-0.189746572673791	0.000487862323465916	FALSE
18191	18193	715.810071018887	-0.284036176042073	0.589569978890895	0.00462843838481273	FALSE
18194	18220	934.763578171572	-0.296872111168422	-0.293728567224666	0.000561907989641519	FALSE
18221	18618	6057.60353418415	-0.219989407724938	-0.0835953077547699	0.00928540006153244	FALSE
18619	18751	2167.36441829935	-0.363521449843335	-0.2527364950958	4.13392978377613e-05	FALSE
18752	18859	1725.09752920705	-0.237751453295483	-0.108790803582637	0.0107179943780341	FALSE
18860	19171	896.818803772337	-0.101146256972989	0.00466366566593194	0.430992709260835	FALSE
19172	19215	410.287761276861	-0.180582256831733	-0.181974792698255	0.412495713448632	FALSE
19216	19218	185.40630917521	-0.170350256458393	0.688532162643221	0.48146556405381	FALSE
19219	19526	1369.21384976088	-0.14826689522578	-0.0564307426409362	0.475849956021439	FALSE
19527	19527	163.253539778074	-0.112884538283574	-1.51880096729575	0.672319181635736	FALSE
19528	20413	6190.47342564715	-0.0793731200015437	-0.0417958947547648	0.691582734413336	FALSE
20414	20414	793.199195159011	-0.017229209995484	1.14518907831424	0.940721702568047	FALSE
20415	20416	791.363510711823	-0.0221815135895583	-1.00647906831862	0.923550821873556	FALSE
20417	20483	1269.63887048778	-0.0274703006259061	-0.00700747908829488	0.897412403704828	FALSE
20484	20486	381.185044477238	-0.0787335068097598	-0.765139785803549	0.751529938277288	FALSE
20487	20688	2224.29746568309	0.00837006676125125	0.0593132911980788	0.962815816394713	FALSE
20689	20800	3580.7408738069	-0.0921533992127306	-0.0991157018954716	0.312191264784787	FALSE
20801	21160	2549.38396951689	0.129264700723626	0.0893447722598224	0.156344622677916	FALSE
21161	21161	154.714707166833	0.142464046442957	1.37825298362698	0.47100207048987	FALSE
21162	21231	710.909414917511	0.028845841297254	-0.0118637837294091	0.737906111816444	FALSE
21232	21232	511.644517257295	0.0526382884858282	1.39255943007048	0.564720752443156	FALSE
21233	21518	2681.57176248252	-0.0525452060328308	-0.069995290630698	0.19575067008847	FALSE
21519	21561	392.664993172788	0.0162481076258884	0.105012950423708	0.874447283391011	FALSE
21562	21565	149.731490047648	-0.125223115363585	-0.732458819781512	0.528672023159474	FALSE
21566	22481	12911.1130382675	-0.00253916857552313	-0.0142306217045222	0.987431384446465	FALSE
22482	26451	746.159300395481	-0.10711605538888	0.000335877962188199	0.184218422300391	FALSE
26452	26665	109486.112567769	-0.367459746538497	-0.418465738141128	0.000426737149636291	FALSE
26666	26715	74069.2169336109	-0.338754831175811	-0.240447470707075	0.000314370697820066	FALSE
26716	28437	4276.96995669795	-0.182109896489045	-0.0585658632471804	0.000932736466668181	FALSE
28438	28578	777.092449434475	-0.083457033097685	0.0873291416664852	0.304408251266681	FALSE
28579	29108	2582.3930275571	-0.218595721411417	-0.0694717422358469	8.52326350519049e-05	FALSE
29109	29284	759.729740114283	-0.374799662810132	-0.222100294685282	1.52052426037066e-08	FALSE
29285	29923	1614.73556826354	-0.300329378231477	-0.094017394119355	1.19277778857192e-08	FALSE
29924	29927	34.782797125536	-0.509816824883848	-0.611156421871369	0.129556531952246	FALSE
29928	31026	1971.17324869946	-0.173504844366782	-0.0607195719029454	0.492250005168458	FALSE
31027	31028	148.900998137288	0.247430062683456	0.901446268957367	0.51938658401371	FALSE
31029	31430	697.153324209455	-0.0795143801597693	-0.031528681850785	0.8288869824399	FALSE
31431	31968	931.624848450842	-0.569970918773737	-0.116912162266149	0.298903189882003	FALSE
31969	32050	745.038115971898	-0.377452592842066	-0.273631534420168	0.00197254262345685	FALSE
32051	32684	1787.60940992108	-0.187724640661929	-0.0688435939415956	0.357328632910066	FALSE
32685	32685	91.3422346520961	-0.1710770718399	-1.14230273490458	0.721084024261562	FALSE
32686	32690	102.43659030515	-0.0732020952006273	0.498325969261326	0.875889527521415	FALSE
32691	32697	189.9654660644	-0.316555791410583	-0.565090724851852	0.527527256240592	FALSE
32698	33647	1621.86020693955	-0.0893211044631395	-0.0101225257125919	0.844799934440006	FALSE
33648	33654	103.434798403195	-0.0379114401467119	-0.605832334415025	0.934595386866481	FALSE
33655	33697	120.939047663753	0.0706450335643116	0.0452501049881996	0.886168525043341	FALSE
33698	33704	71.2601145920101	-0.036228226573011	-0.533389020627259	0.940918859878312	FALSE
33705	34205	644.880718196937	0.0108242199958348	-0.0112896690890479	0.981133065766121	FALSE
34206	34215	80.3209368676506	0.539182521562912	0.335978828131422	0.340305397201499	FALSE
34216	34241	88.6337426228463	-0.0939100026824147	-0.274055262936087	0.860913434312766	FALSE
34242	34267	69.2355120184059	-0.23855250122939	0.081117320398022	0.661664602414208	FALSE
34268	34275	41.8435074869498	-1.53024508863345	-0.852182101730774	0.000663131371136757	TRUE
34276	34457	242.443244719702	-0.45404512452651	-0.163512445801962	0.365864004968636	FALSE
34458	36436	1339.72791121323	-0.143627283940319	-0.0231015354613104	0.598265767655142	FALSE
36437	36438	82.5522719334882	-0.221451842336165	-0.779006162555207	0.368641594489363	FALSE
36439	38083	1977.73371207868	-0.172283352148333	-0.0409573841491266	0.0671079516947794	FALSE
38084	38086	39.4778154265394	-0.522841353685431	-0.850963957324317	0.0550360651501809	FALSE
38087	38589	846.542672797663	-0.327542828940379	-0.0927519903254441	0.000250248459837131	FALSE
38590	38593	40.1893810056631	-0.504265941870837	-0.710466169335759	0.0563592266130691	FALSE
38594	38762	365.783306499634	-0.358858930531427	-0.189234353407997	0.0109816799793585	FALSE
38763	39000	358.317293462057	-0.123209733329715	-0.0220321438571384	0.404221086009116	FALSE
39001	39001	76.0499459743783	-0.158517624386144	1.219754815499	0.468985599754154	FALSE
39002	40200	3274.60338071044	-0.187340140321421	-0.055993243061918	0.0361401711322112	FALSE
40201	40201	235.875971088084	-0.0578454428822078	1.26113854648037	0.66556635340434	FALSE
40202	41328	3709.98662747311	-0.0901956664863808	-0.0175573845987885	0.219226618396266	FALSE
41329	41341	361.476454706419	-0.184305895865983	-0.371514747040086	0.11241376844104	FALSE
41342	41376	294.247687382866	-0.0665543914250684	0.125801113375935	0.62800331437702	FALSE
41377	41388	109.629104920504	-0.270977143447407	-0.359922371553511	0.157220233963633	FALSE
41389	41609	926.536331415747	-0.0156141960199803	0.0139131816499065	0.884541279928713	FALSE
41610	42082	2484.21821087542	-0.105296428771869	-0.0633707728540058	0.175013904284613	FALSE
42083	42087	582.35283828339	-0.13610198256444	-0.679152637668662	0.144436527535779	FALSE
42088	42464	2739.34737001505	-0.0449657191869634	0.0112499537573745	0.466423432883071	FALSE
42465	44234	4375.56416406998	-0.192196564354248	-0.0804147532775808	0.0044822743592623	FALSE
44235	44235	130.250178429549	-0.325005454258364	-1.40680507970311	0.260795818701511	FALSE
44236	44444	395.90752520216	-0.19358023872584	-0.0257523524426177	0.228199432629824	FALSE
44445	44446	110.175971538196	-0.336108911759106	-1.04932165827606	0.124785212284102	FALSE
44447	44776	749.988338414283	-0.153607149338263	-0.0597275725741705	0.226409706243996	FALSE
44777	45616	51.8788165878978	-0.0326768969968497	-0.00129273823572242	0.894949915872404	FALSE
45617	46119	2341.79416209738	-0.0652426100133649	-0.0482958016766922	0.41501655949111	FALSE
46120	46122	218.179751558094	-0.0544771238223073	-0.75938696825128	0.713597476793739	FALSE
46123	46232	823.619815106189	-0.000520327377391858	0.0479819385177619	0.993358787872716	FALSE
46233	46234	359.108543435216	0.0229251244341289	1.19448159990522	0.819469702891044	FALSE
46235	46382	1113.39479337207	-0.0969236767721646	-0.0770353821870409	0.108934810788252	FALSE
46383	46383	383.81621315559	-0.180060432170277	-1.36435796777305	0.141805732340118	FALSE
46384	46794	1960.14661838666	-0.0925232170181027	-0.019994981796924	0.0395482895907138	FALSE
46795	46795	384.403366760174	-0.170739238338687	-1.17928269166588	0.123952011815452	FALSE
46796	47032	1407.40909719337	-0.142315855457071	-0.086203028947942	0.00720756590492802	FALSE
47033	47035	132.772786187742	-0.117673259299858	0.731180252200251	0.67055274405722	FALSE
47036	47714	3658.87914552988	-0.0563089772868584	0.00763518186212774	0.295840014750398	FALSE
47715	47718	36.6496505445316	-0.446808275733231	-0.687357755499686	0.0956310975855189	FALSE
47719	48830	1102.03805891022	-0.319655568371076	-0.0749692840071297	2.42407572180815e-05	FALSE
48831	49598	6447.48212273772	0.071268546791159	0.0651248752184173	0.620842753921607	FALSE
49599	49912	2793.32177654923	-0.0580401154979651	-0.0734489370210949	0.699556999999019	FALSE
49913	49914	571.206332660405	0.043492207788268	0.796012201346114	0.855921512930105	FALSE
49915	50212	701.708053483663	-0.00425648821048141	-0.0132862875844517	0.983677124033011	FALSE
50213	50421	655.444425459164	-0.241616274804869	-0.117054550387589	0.0257438443585799	FALSE
50422	50427	186.431442784845	-0.245628943408109	-0.525359328713703	0.241255904610743	FALSE
50428	50719	678.153085475141	-0.1963873979341	-0.0391787775555915	0.0245036024251569	FALSE
50720	50721	97.1350860394903	-0.583554601733618	-0.854648957261596	0.00751590435922419	FALSE
50722	51503	2148.6986261546	-0.314723046849834	-0.143533242713528	0.000214059539484	FALSE
51504	52827	112.969206487626	-0.365834755431321	-0.0153912455450491	0.0938547442198678	FALSE
52828	53004	2873.715159946	-0.232116476992357	-0.152986694861747	0.0778102610623693	FALSE
53005	53844	1740.58749556813	-0.164532681860594	-0.020661304951393	0.116872766688135	FALSE
53845	54324	1639.51274608847	-0.18162442492967	-0.0938901750370418	0.00227952222013319	FALSE
54325	55261	3990.57596456356	-0.0507672877975348	-0.0015348117180897	0.24470503939663	FALSE
55262	55263	335.327344425808	0.0730553491017016	-0.812823673836527	0.660855250388902	FALSE
55264	55391	1443.33843114909	-0.042425294139488	-0.0876135335132901	0.430851769300585	FALSE
55392	55825	3622.70440012289	0.0475140383657376	0.0538298042496169	0.372336796403884	FALSE
55826	55831	34.6109060879299	2.65855826673298	1.22031559347351	7.04052197844019e-17	TRUE
55832	55840	39.7349782652574	2.84260538791192	0.313791476950855	1.55223559418565e-19	TRUE
55841	55842	49.2024540084158	3.13239600405663	1.46622815495104	7.53176025538768e-24	TRUE
55843	55869	51.9860149143043	2.71162499030414	-0.0594373841493938	6.59498849758053e-21	TRUE
55870	55879	48.3134024531826	3.32286162792788	0.606415005643739	1.26897850874037e-23	TRUE
55880	55881	32.3851816711382	2.996368737565	1.6420401530373	2.55324021912217e-17	TRUE
55882	55890	18.4612236779909	2.1336570391902	0.336928696063089	3.47489895979975e-09	TRUE
55891	55892	12.3012098232768	1.7524982218593	1.32503209485976	1.08037037239563e-05	TRUE
55893	56389	1249.05859472229	0.231820828505254	0.0553643067074632	0.0234776647927273	FALSE
56390	56609	1936.28427446991	-0.256954295313471	-0.211237794671744	0.00213132219314298	FALSE
56610	56610	618.654282241304	-0.147781730616095	-1.32689511340813	0.0559544870841212	FALSE
56611	56835	3698.39854848346	-0.184797271000444	-0.092185809861936	0.00459212957752308	FALSE
56836	56837	533.349996302478	-0.137735399432578	0.829223244247806	0.148213989074588	FALSE
56838	57048	3397.24904550781	-0.146384562906991	-0.15457690947092	0.0549564290715343	FALSE
57049	57049	722.767084286828	-0.124422400729995	-1.61641058114028	0.165017100404811	FALSE
57050	57056	731.736400796742	-0.101571998715479	0.227376394767775	0.257466033258057	FALSE
57057	57189	2267.23346135153	-0.266784936050324	-0.192829784525408	0.0015118268230912	FALSE
57190	57610	5441.53232370949	-0.127407183015303	-0.0659661510519757	0.0945007632298825	FALSE
57611	57611	373.543669160488	-0.055217280329588	-1.21110099544305	0.657140229821977	FALSE
57612	57890	3228.82663027072	-0.0851754991116679	-0.0055014092984067	0.165721977927675	FALSE
57891	58462	6073.07134718035	-0.231555661450626	-0.158838488586483	0.000920984779491514	FALSE
58463	58622	2400.61944507574	-0.165348674484026	-0.0326072783234534	0.0324751396237667	FALSE
58623	58625	755.347985892632	-0.176197751872347	-0.75999108449282	0.0379642219118112	FALSE
58626	59363	12814.049551162	-0.242146157239425	-0.141462448605098	0.000938746375234015	FALSE
59364	59372	2224.44064629607	-0.263793529299055	-0.507943920705248	0.00366208500665624	FALSE
59373	59634	2650.4313397869	-0.250775300539657	-0.0583259542062761	0.0023638544399445	FALSE
59635	59637	52.7330563871345	-0.611323369577381	-0.950304615930762	0.0102771013225774	FALSE
59638	60765	2714.14082820235	-0.179068162874676	-0.0605241328203921	0.00041754218739244	FALSE
60766	60767	78.2965226487219	-0.292544626329817	-1.04060801223489	0.140111276978709	FALSE
60768	62579	3712.31207707696	-0.185104815024353	-0.0559362727455065	0.000125414883269659	FALSE
62580	62580	264.040916930903	-0.229881850240316	1.0494724834512	0.0470657425481178	FALSE
62581	64283	4648.24152271351	-0.263120432525701	-0.0950399924992957	1.57364708428658e-08	FALSE
64284	64287	162.612168454139	-0.490664155251186	-0.787925002290192	0.00248068032508301	FALSE
64288	64665	1070.88969284994	-0.319839921990795	-0.115580118091844	1.33452236169717e-07	FALSE
64666	66235	969.433985709304	-0.0956438716470273	-0.0206724069508741	0.42711563982634	FALSE
66236	66351	139.002365674733	-0.408145652622129	-0.170042827736696	0.0425590367930325	FALSE
66352	66602	402.126558486783	-0.200892448091375	-0.0463498124150088	0.100997561000294	FALSE
66603	66606	93.7514049410154	-0.332085910506127	-0.786702958482939	0.0837681376486825	FALSE
66607	68263	3429.21562946369	-0.0480492821834947	-0.00685952248346404	0.275167639666871	FALSE
68264	68269	177.977969587907	0.0547858652646385	0.61792481869869	0.703585604992652	FALSE
68270	69255	2318.24737050622	-0.0509450110434583	-0.00846103513057941	0.252878328450842	FALSE
69256	69389	808.741687663595	-0.212731199733143	-0.149691799258714	0.00254071165610523	FALSE
69390	69541	788.605729436557	-0.0690168283001215	-0.00863049854940718	0.460441574840904	FALSE
69542	69555	118.797851792229	-0.348865075839008	-0.348715948392268	0.0758230440616837	FALSE
69556	69646	513.951459732619	-0.00825255882002627	0.0487852965424271	0.94143218733574	FALSE
69647	69881	6124.64255554996	-0.149362000189899	-0.115821435932519	0.0558205111158783	FALSE
69882	70177	3894.09929099424	0.0237252184912454	0.0360058749768807	0.717532296252233	FALSE
70178	70298	2126.13876304423	-0.0740814024473439	-0.18328829859666	0.573527809530171	FALSE
70299	70613	2008.59534518668	-0.0409322862132614	-0.0566321871028386	0.798511888844634	FALSE
70614	70615	31.4765545524749	-0.573846845244994	-1.205751969697	0.04038473688872	FALSE
70616	70698	49.6770553601533	-0.6217727807936	-0.0806820833964102	0.0706785540218323	FALSE
70699	70705	28.7205786012346	-0.86133903898559	-0.540935826916104	0.00207043051240909	FALSE
70706	76498	8930.49047015286	-0.016989163454412	-0.0211012272647028	0.830732896697368	FALSE
76499	76503	158.44252770111	0.139028367248441	0.631239633479598	0.469082190960999	FALSE
76504	77436	14493.4134137899	0.0379648312683992	0.0054370337211855	0.507431128334883	FALSE
77437	77451	2448.63573228703	0.138074584276933	0.356807859682543	0.209813351880622	FALSE
77452	77917	9753.49998544006	0.0495032126316935	0.0522020877080896	0.369919421806663	FALSE
77918	77935	1975.68439724588	-0.125145946864066	-0.300700170724231	0.0959640159763727	FALSE
77936	78812	24561.4099402623	-0.0193859965574037	-0.00297124752102558	0.695987885964317	FALSE
78813	81084	8741.84018489183	0.00893481472687489	0.0249085303210727	0.896508248005952	FALSE
81085	81891	1410.18651997981	-0.0983011804242166	-0.0406821019970531	0.329180042499348	FALSE
81892	82299	1793.07234985685	0.0617728427262043	0.0295020804419142	0.903416172827822	FALSE
82300	82305	405.328258817409	0.112089618698583	0.555076356361408	0.800387720639884	FALSE
82306	82423	1037.18545069763	-0.0392595809550226	-0.049285495194396	0.940254387546779	FALSE
82424	82427	366.261274215231	-0.216793877961162	-0.652237996488669	0.648761141498367	FALSE
82428	83540	1940.88189440539	-0.0343253983510807	-0.000893532048402443	0.929091762968024	FALSE
83541	83543	51.9511855126142	-0.369587275823719	-0.602363125723013	0.193264297428763	FALSE
83544	84450	1410.35869043678	-0.138507178303022	-0.0303441124936587	0.0138745086471191	FALSE
84451	84453	138.100487123122	-0.0789727827191249	-0.825871564288606	0.711060162414728	FALSE
84454	84970	1582.26013808934	-0.142680178704787	-0.0974175131389655	0.0830221394390969	FALSE
84971	84971	107.614686708768	-0.111826349706127	-1.15935210858899	0.624615322630082	FALSE
84972	85586	1151.77319865249	-0.152163026242391	-0.0456574212523429	0.0122726272791457	FALSE
85587	85589	77.3104526782177	0.235415928472755	0.768009934693432	0.395602696351395	FALSE
85590	86337	1575.89766386547	-0.176933926443497	-0.0668502641819193	0.0391942081418911	FALSE
86338	86351	221.343878615709	-0.481426622031204	-0.383935190179036	0.00586263679401242	FALSE
86352	86353	163.225095696146	-0.507916595020509	0.704182726086337	0.00698647050613777	FALSE
86354	86401	311.566534509105	-0.408642496115639	-0.195709684542877	0.0034592887078587	FALSE
86402	86402	156.032477612012	-0.213215447353713	1.44651900606069	0.236104234891949	FALSE
86403	86651	751.415587043531	-0.201079851267747	-0.0474338732279077	0.0257768015837975	FALSE
86652	86793	497.35547513249	-0.290927876873513	-0.175155602113668	0.00343211509987147	FALSE
86794	86806	125.686383316178	0.0658650442107142	0.244802268095111	0.746815392222341	FALSE
86807	87077	741.213419844965	-0.183406734992835	-0.0572513644292232	0.0794392339760465	FALSE
87078	87086	195.339752265293	-0.437075525734262	-0.600495238248302	0.0629868959818351	FALSE
87087	87892	4144.2648602347	-0.0997553968133064	-0.023777460033245	0.223543434632496	FALSE
87893	87898	396.709195238533	-0.257865471360386	-0.640329886877326	0.0176533055743991	FALSE
87899	88941	6888.94984686052	-0.188881334975932	-0.0865142016079875	0.000146644927579146	FALSE
88942	89504	5303.78368704845	-0.294690240130883	-0.18093887598015	2.79803484388968e-07	FALSE
89505	89508	356.035868250684	-0.304669222178147	0.514326131056714	0.0185187330645571	FALSE
89509	89755	2860.47933524667	-0.236294930766902	-0.116741691316422	1.78144209025718e-08	FALSE
89756	89772	1149.45033642291	-0.298628736806644	-0.403949798653989	3.75962622924337e-06	FALSE
89773	89806	833.478863981856	-0.282230721282012	0.0303288893743938	0.00208482117581648	FALSE
89807	89901	1636.13036839253	-0.331691329431549	-0.262516101342662	0.000258668918413493	FALSE
89902	90112	2094.32223696065	-0.168231922045064	-0.0728599766311248	0.000117068576146251	FALSE
90113	90130	703.496154228103	-0.242542857104228	-0.39413398914043	0.0860389081185321	FALSE
90131	90162	530.125180456618	-0.214991689621043	-0.0187466184637619	0.228943808274771	FALSE
90163	90179	1261.50551211754	-0.37169882458996	-0.476410247644471	6.30194041616172e-14	FALSE
90180	90626	1827.1396358973	-0.216780607519634	0.0180178515668421	4.72654569924383e-06	FALSE
90627	90953	806.249135242096	-0.330125054916575	-0.120567417376977	0.348485069512603	FALSE
90954	90954	158.326936724236	-0.281812149793702	-1.22198712470861	0.448617218564818	FALSE
90955	91687	1523.53749059973	-0.0959232322269158	-0.0308809124200112	0.808453863733297	FALSE
91688	92038	705.295400507034	-0.614250273483227	-0.148912347494975	0.400373528580075	FALSE
92039	92761	1019.44357140014	-0.255316057208694	-0.058309597953505	0.606935304804392	FALSE
92762	92762	91.3422346520961	-0.1710770718399	-1.14230273490458	0.721084024261562	FALSE
92763	92767	102.43659030515	-0.0732020952006273	0.498325969261326	0.875889527521415	FALSE
92768	92774	189.9654660644	-0.316555791410583	-0.565090724851852	0.527527256240592	FALSE
92775	93724	1621.86020693955	-0.0893211044631395	-0.0101225257125919	0.844799934440006	FALSE
93725	93731	103.434798403195	-0.0379114401467119	-0.605832334415025	0.934595386866481	FALSE
93732	93774	120.939047663753	0.0706450335643116	0.0452501049881996	0.886168525043341	FALSE
93775	93781	71.2601145920101	-0.036228226573011	-0.533389020627259	0.940918859878312	FALSE
93782	94282	644.880718196937	0.0108242199958348	-0.0112896690890479	0.981133065766121	FALSE
94283	94292	80.3209368676506	0.539182521562912	0.335978828131422	0.340305397201499	FALSE
94293	94318	88.6337426228463	-0.0939100026824147	-0.274055262936087	0.860913434312766	FALSE
94319	94344	69.2355120184059	-0.23855250122939	0.081117320398022	0.661664602414208	FALSE
94345	94352	41.8435074869498	-1.53024508863345	-0.852182101730774	0.000663131371136757	TRUE
94353	94534	242.443244719702	-0.45404512452651	-0.163512445801962	0.365864004968636	FALSE
94535	95291	854.130818341745	-0.116980868812163	-0.0274785565034823	0.841587383861671	FALSE
95292	95292	16.9535794756342	-1.98512420273335	-1.25208217385686	0.0816077363882315	FALSE
95293	95789	9471.33012660979	-0.0925058718177797	-0.0857487611279301	0.483568258843081	FALSE
95790	95969	7929.80588488566	-0.319784443130768	-0.283633019455084	0.00178912218466472	FALSE
95970	96256	3032.79078137752	-0.034864530308363	-0.0459160616702354	0.783262725401523	FALSE
96257	96398	923.574889181511	0.0986454259803643	0.14447028471455	0.617769875032072	FALSE
96399	96810	890.695291068388	-0.325226610564181	-0.117575450093599	0.320009430484821	FALSE
96811	97543	1528.10326985231	-0.0938566593009234	-0.0289091223933136	0.811488757464741	FALSE
97544	97894	705.295400507034	-0.614250273483227	-0.148912347494975	0.400373528580075	FALSE
97895	98617	1008.97798716827	-0.265281591067832	-0.0595510320920722	0.595106803500767	FALSE
98618	98618	91.3422346520961	-0.1710770718399	-1.14230273490458	0.721084024261562	FALSE
98619	98623	102.43659030515	-0.0732020952006273	0.498325969261326	0.875889527521415	FALSE
98624	98630	189.9654660644	-0.316555791410583	-0.565090724851852	0.527527256240592	FALSE
98631	99580	1621.86020693955	-0.0893211044631395	-0.0101225257125919	0.844799934440006	FALSE
99581	99587	103.434798403195	-0.0379114401467119	-0.605832334415025	0.934595386866481	FALSE
99588	99630	120.939047663753	0.0706450335643116	0.0452501049881996	0.886168525043341	FALSE
99631	99637	71.2601145920101	-0.036228226573011	-0.533389020627259	0.940918859878312	FALSE
99638	100138	644.880718196937	0.0108242199958348	-0.0112896690890479	0.981133065766121	FALSE
100139	100148	80.3209368676506	0.539182521562912	0.335978828131422	0.340305397201499	FALSE
100149	100174	88.6337426228463	-0.0939100026824147	-0.274055262936087	0.860913434312766	FALSE
100175	100200	69.2355120184059	-0.23855250122939	0.081117320398022	0.661664602414208	FALSE
100201	100208	41.8435074869498	-1.53024508863345	-0.852182101730774	0.000663131371136757	TRUE
100209	100390	233.150955258123	-0.505880351841895	-0.181152191437924	0.308489761640872	FALSE
100391	101532	920.564926985166	-0.135179177626478	-0.0283139225133105	0.80241898692048	FALSE
101533	101949	674.628793788369	0.337939334861357	0.0836105841109596	0.000500408503455223	FALSE
101950	101950	140.303544708685	0.498787422780817	1.69564349183868	0.0173653094003886	FALSE
101951	103866	3759.84550423012	0.1780159802728	0.0714140272204309	0.0380108021616023	FALSE
103867	103867	151.510100230455	0.127164736277426	1.17939872554875	0.4918114711546	FALSE
103868	104457	1560.05445468355	0.0253303871064858	-0.00139254696832416	0.780759488992678	FALSE
104458	104459	38.976223027791	0.236386828917774	1.10692196194936	0.460293524437622	FALSE
104460	105478	2201.92896247923	0.0643986548159683	0.0355167691911967	0.524417061341013	FALSE
105479	105480	199.244116003491	0.190594015611292	-0.879165843095121	0.31527614628431	FALSE
105481	105574	579.821425149512	0.204863946127761	0.196493535255233	0.0758961096096585	FALSE
105575	106687	1712.50096534835	0.0951828714499912	-4.95685850101274e-05	0.319397378865932	FALSE
106688	106688	9.59548080854276	-0.57085553363241	-1.23324794770418	0.409994895354969	FALSE
106689	106903	194.769733886306	-0.571535108919875	-0.12803320112257	5.00545549837763e-05	FALSE
106904	106915	50.9803274202827	-0.656242965199018	-0.431786398774499	0.0100068351243678	FALSE
106916	111198	3621.97142231446	-0.182031694977685	-0.0375347662273681	0.0340173260253567	FALSE
111199	111420	2394.09809530648	-0.228663304315805	-0.162473258027202	0.000722123679728398	FALSE
111421	111421	310.12173295315	-0.304156464838022	-1.61195865060362	0.0217090933480994	FALSE
111422	111738	3560.85381377244	-0.281701469943193	-0.129619437988228	9.26978385557042e-10	FALSE
111739	111741	593.982407881485	-0.303615457619096	0.838567863014397	8.26859644513511e-05	FALSE
111742	111791	926.966713692964	-0.267478234612253	-0.0747033214854717	0.000558189438591906	FALSE
111792	111818	470.919434343411	-0.323105206559035	-0.32246909951168	0.0245843514912065	FALSE
111819	111821	235.916927889298	-0.415834282225929	0.604226219589524	0.00661720891345301	FALSE
111822	111882	1033.4970008873	-0.269830345750921	-0.239665916858777	0.00286372354809979	FALSE
111883	112304	3717.57769402919	-0.115352450947797	-0.0481201033316063	0.0666398937414528	FALSE
112305	112559	2881.44485188403	-0.218262789129896	-0.175078790401316	0.00328385254771218	FALSE
112560	113809	2601.5049606625	-0.130980473916661	-0.041385807061089	0.00171014557056389	FALSE
113810	113814	36.7088907672758	0.370275025330466	0.587714143616974	0.216901244185447	FALSE
113815	114968	2361.90553132523	-0.149410408579949	-0.054620143624759	0.000140090176807383	FALSE
114969	115081	331.728232233128	0.158579554995701	0.0987542658108364	0.151027927428223	FALSE
115082	115082	158.124217221108	0.159549071864486	1.5776811386531	0.330844256562556	FALSE
115083	115995	2544.54879160344	0.139972338502205	0.0662197200985505	0.00126882324687751	FALSE
115996	115998	93.6469417396165	-0.117747274315278	-1.02387872480351	0.60517394655047	FALSE
115999	116013	86.8214922306177	-0.124421450609867	-0.0536944749547789	0.576800118067762	FALSE
116014	116014	53.6835485031751	-0.817543992163599	-2.09921310384306	0.00126308689876249	TRUE
116015	116025	57.1229452251761	-0.973602131318111	-0.287179781745826	0.000125812182184718	TRUE
116026	116030	31.516390335506	-1.9553713304975	0.242863867724662	9.92579143683081e-09	TRUE
116031	116042	27.5886117386383	-6.31220748437419	-0.50585293255612	1.26466745432931e-09	TRUE
116043	116048	35.455035653296	-7.58811717564531	-1.3391915184639	2.24303716760104e-10	TRUE
116049	116057	33.9536179264683	-7.52694803382258	-0.317973306155531	3.02694416919377e-10	TRUE
116058	116063	71.2712490316381	-5.67893982360167	-1.59107326099401	3.34129384999424e-25	TRUE
116064	116064	73.1592120292617	-5.71671506972644	-3.3701588676074	1.5343298799287e-25	TRUE
116065	116071	77.5283305139596	-5.08711324563241	-1.19727737105882	6.66236817370869e-31	TRUE
116072	116081	75.8060563624575	-5.05281679095722	-0.171202344642528	1.98130396598951e-30	TRUE
116082	116096	116.608353980943	-4.91411179644809	-1.28803811057256	6.47213210156006e-42	TRUE
116097	116102	101.316160796272	-4.77327289561366	-0.269278234882069	2.7731034133363e-38	TRUE
116103	116107	120.805931272836	-4.65791369897819	-1.54900187685322	2.3142319976766e-45	TRUE
116108	116114	131.13381663299	-4.62421303685874	-2.28119561093925	3.07921791294216e-49	TRUE
116115	116115	113.098743576611	-4.56078331727331	-3.42091148434104	6.34895355477132e-42	TRUE
116116	116121	115.683317792285	-4.48671663322726	-1.21036449216453	6.03940903369798e-44	TRUE
116122	116130	109.534994485261	-4.45601557126763	-0.130352604885179	4.5681102841384e-42	TRUE
116131	116135	119.051665619333	-4.58091339713652	-1.36116232756945	2.98429273568016e-44	TRUE
116136	116139	121.799933394492	-4.66958943596212	-2.57695922872046	1.72578614403522e-45	TRUE
116140	116148	88.8377241736825	-4.71999548098705	-0.458821200377921	4.90918911911528e-35	TRUE
116149	116151	119.345102603883	-4.1201883224623	-1.77621384799149	1.70455310567248e-45	TRUE
116152	116153	144.173975878093	-4.22067509440362	-2.96510547196786	4.03894609679452e-53	TRUE
116154	116155	138.849598511618	-4.27379243455944	-1.72117249738846	1.50628014852289e-52	TRUE
116156	116156	133.392354173052	-4.17611645802937	-0.190884360190656	1.01599014689731e-51	TRUE
116157	116157	134.71856256164	-4.19142686588808	-2.51997577076442	3.44093375796239e-52	TRUE
116158	116163	127.343027331659	-4.22187211821746	-0.790932139986293	2.01693776982106e-49	TRUE
116164	116166	125.148657509034	-4.23618946436296	-2.70881192608376	5.94764550903479e-46	TRUE
116167	116168	100.075946291724	-4.21400629710593	-1.40558180351394	1.07644609249602e-39	TRUE
116169	116182	104.986667653782	-4.28566078036623	-0.384404404761828	3.77311761334732e-40	TRUE
116183	116183	102.882955483816	-4.25530276808718	-2.21822744939414	4.46227646907584e-40	TRUE
116184	116189	95.236049138008	-4.08654705730199	-0.860295901547653	7.01023783671158e-38	TRUE
116190	116198	85.9614626932605	-4.03235036239246	-0.279590910719282	5.28141486918636e-36	TRUE
116199	116203	82.9615111452185	-4.20388595469862	-1.94886562925736	4.70433327254509e-35	TRUE
116204	116212	48.4424204734982	-4.27081536815427	-0.891689381802431	7.91569782724634e-23	TRUE
116213	116214	56.7277512302313	-4.40398232432273	-2.18210146522045	8.90441955260485e-25	TRUE
116215	116218	53.5249494730978	-4.31620971215503	-1.241206220024	1.21390864481574e-21	TRUE
116219	116221	44.2456274214267	-4.24298629015913	-0.0727907410405414	5.22679811783379e-20	TRUE
116222	116223	47.9784103280772	-4.25365580528369	-2.01104807629929	9.19680942556328e-21	TRUE
116224	116254	46.8021932006199	-4.21993964610892	-0.201927732452463	5.72121923369081e-22	TRUE
116255	116257	42.2968709887149	-4.30328935526903	-0.803524724489514	8.7406939548315e-20	TRUE
116258	116261	47.8240542356102	-4.7595207983035	-2.18054253876958	2.29374253378714e-21	TRUE
116262	116264	29.517796180063	-4.80125034282599	-1.2817252170626	5.8683936677928e-15	TRUE
116265	116270	18.2383677919046	-5.12043361682565	-0.193555070928726	1.74419700600007e-09	TRUE
116271	116279	24.020490362704	-6.11004168354645	-0.861378142816608	3.59492763573831e-09	TRUE
116280	116294	23.7513392684298	-6.07922515052668	-0.221345328162076	4.5316737143355e-09	TRUE
116295	116308	33.7564319164597	-4.76254425595049	-0.552439130624747	1.53761779111398e-16	TRUE
116309	116320	60.6023227171177	-3.98447524233964	-0.987939852907977	2.6832529833614e-26	TRUE
116321	116321	59.5393187690652	-3.88373211861426	-2.32304049066443	1.67061786338604e-23	TRUE
116322	116328	60.8467954375937	-3.54620309836641	-0.401086228709577	1.00822481947562e-22	TRUE
116329	116329	57.1373213661038	-3.44674306403724	-1.79699111267357	1.88259830998874e-21	TRUE
116330	116335	54.662573596334	-3.37674689697335	-0.15339533379718	1.69830515674541e-21	TRUE
116336	116337	62.7719566736109	-3.59573980136183	-2.18967746087178	4.35949623282156e-22	TRUE
116338	116346	83.9897943524912	-3.79763255513775	-1.14162466507205	1.57261349491e-26	TRUE
116347	116350	80.8420748900368	-3.7382231197589	-0.229553986463534	1.00658514907796e-24	TRUE
116351	116356	94.8533351271468	-3.94039998803785	-1.53298515780357	1.87150133346284e-29	TRUE
116357	116365	94.2444484261747	-4.07247927126204	-0.767847665236731	1.44911582307724e-26	TRUE
116366	116378	110.563847851251	-4.26690741460907	-1.31624494389077	3.59663011820352e-31	TRUE
116379	116381	79.0884804009359	-4.71298782819379	-0.317075139335884	1.43161460954468e-28	TRUE
116382	116386	88.6303120714787	-4.49743448706778	-1.38308078268819	2.21548606993667e-32	TRUE
116387	116387	91.4793870583776	-4.41613026349475	-3.51773070010028	2.65601122133333e-33	TRUE
116388	116391	121.419813681845	-3.63688712019691	-2.19171677671201	2.09795548371308e-40	TRUE
116392	116393	105.869666894296	-3.51269050634478	-1.24636797994822	9.77986983508206e-36	TRUE
116394	116404	102.454366626943	-3.3705550420875	-0.340237295726648	4.48942079476073e-31	TRUE
116405	116406	96.5329899836587	-3.36761559446562	-1.8844667649372	4.85919116747829e-30	TRUE
116407	116415	86.8515119300084	-3.19879763151537	-0.477031551623651	9.12885962545049e-28	TRUE
116416	116416	87.3200180347395	-3.34134625735701	-2.47837090969235	4.72054188866031e-26	TRUE
116417	116425	112.17981476775	-3.45622534804508	-1.41023194970256	3.61639957406752e-32	TRUE
116426	116435	91.5833008197071	-3.3881564640655	-0.641380573686738	1.55645175658974e-28	TRUE
116436	116440	102.329735570513	-3.97377300082961	-2.49231257868167	1.68549611077654e-24	TRUE
116441	116443	72.120621480688	-4.58253415997226	-1.35067302923191	2.11595943674951e-22	TRUE
116444	116464	72.4107645171636	-4.42155009540747	-0.215834668915742	8.3284221529643e-24	TRUE
116465	116469	96.2377390462357	-4.1585895667444	-2.41335936399113	6.99654664702554e-22	TRUE
116470	116476	105.427825641827	-3.77834214596943	-1.2896653015148	2.80273581581804e-26	TRUE
116477	116485	99.3639728769902	-3.72406572442129	-0.28793932409321	1.67843653598861e-27	TRUE
116486	116494	102.197504690942	-3.76794363735984	-1.28446883351839	1.10933254115936e-28	TRUE
116495	116514	78.0822929393729	-3.54644452349463	-0.401145024233329	2.61676921494486e-28	TRUE
116515	116526	74.3978539198913	-3.80592396701174	-1.07728970289685	4.12140146900384e-27	TRUE
116527	116539	22.06580899039	-4.34969554435847	-0.372474471225913	1.71111119310188e-12	TRUE
116540	116544	30.983763599481	-6.48654154826662	-1.53110963819824	3.65594889638692e-10	TRUE
116545	116559	32.3859034487421	-5.94801494734325	-0.475740223485394	3.49643208152935e-12	TRUE
116560	116561	32.8717265971046	-6.56930881554653	-1.67273019608302	2.21088641719049e-10	TRUE
116562	116569	38.3344975355512	-5.7744659641572	-0.581871037481756	1.00340894148464e-14	TRUE
116570	116571	56.6279811240892	-5.16142025636104	-1.82734313272453	1.55395419017389e-23	TRUE
116572	116587	63.8513236123387	-4.79595150175058	-0.463697791969647	2.97211938779149e-27	TRUE
116588	116590	62.1733468647293	-4.64662305873685	-1.38258214322965	6.82832752654553e-27	TRUE
116591	116591	59.958458566316	-4.70419543681531	-3.1152545452281	1.29486882359236e-25	TRUE
116592	116605	53.83024527495	-4.42881953153478	-0.277795286099602	1.35975629479772e-24	TRUE
116606	116621	78.1991391776022	-3.5074722521247	-1.23365986039872	3.0131068567146e-28	TRUE
116622	116635	47.3538652606837	-2.88304561744572	-0.304828167242507	3.2878708372894e-19	TRUE
116636	116642	96.4674235849994	-2.34546274403706	-1.32753809018704	1.02870727106633e-20	TRUE
116643	116652	127.533767320954	-1.70694974796322	-0.24599058463057	2.77866065962399e-11	TRUE
116653	116668	139.522371132828	-1.62665209860679	-0.733662102602216	6.27978069419475e-11	TRUE
116669	116674	115.596425605118	-1.24676144917926	0.0883756373637838	1.82754736392114e-07	TRUE
116675	116676	123.512490552953	-1.30930950788806	-1.13790048019125	1.16987633464236e-08	TRUE
116677	116687	127.177324949014	-1.25448280525557	-0.182450386059966	3.77562112482089e-08	TRUE
116688	116693	151.394139058168	-1.05412969419653	-0.982635462294606	6.23553427775134e-08	TRUE
116694	116724	201.225723195948	-0.468555833142221	-0.144184112695306	0.00619242290881302	FALSE
116725	116726	221.41882678187	-0.473166177436404	-1.26892504804413	0.00263487928218129	FALSE
116727	116943	1261.06572795947	-0.406952320264268	-0.155253097803225	3.5428205013753e-08	FALSE
116944	116950	549.543723829061	-0.41469065557688	-0.618180867670493	0.000618441659085537	FALSE
116951	117281	1637.84585069461	-0.27116882966895	-0.0532806507445979	7.0385590861185e-06	FALSE
117282	117445	749.212504725091	-0.226536515078335	-0.148704869204786	0.0050834839010769	FALSE
117446	117823	2800.18207998058	-0.027484805002299	0.00994508192710387	0.724282301425785	FALSE
117824	117981	1260.37308542903	-0.0934418979350486	-0.0775828300232259	0.514787213226992	FALSE
117982	117987	432.44984229739	-0.0193174210127637	0.561871280031595	0.897913894733936	FALSE
117988	118007	510.181953349308	-0.0146733069834119	0.0513924862008979	0.922406426141322	FALSE
118008	118015	455.624392681316	0.00875061593851907	-0.539969910448978	0.955095053919485	FALSE
118016	118540	4901.35167931944	-0.0777453651148314	0.00238094337737828	0.344745450587357	FALSE
118541	119174	109093.262165151	-0.144038591184412	-0.125852908674703	0.0108827997695054	FALSE
119175	119793	65754.6229657181	-0.271127107254455	-0.207985010417173	6.98933565751411e-17	FALSE
119794	119796	6758.2515002428	-0.323747136309233	0.562757734441063	0.00487646955736761	FALSE
119797	119958	15919.3425839895	-0.293284479877043	-0.236211666143994	0.00151321600279962	FALSE
119959	120538	90328.5244090627	-0.0408648219629263	0.00273946566336521	0.655350838176641	FALSE
120539	120540	1844.44837382633	0.123474242858574	1.08075011825344	0.196058196072562	FALSE
120541	121232	88382.1224245198	0.0171554197453215	0.041675651637539	0.810087103675297	FALSE
121233	121233	262.987456845759	-0.139436149832737	-1.27275095804038	0.40224864425996	FALSE
121234	121591	2046.34398774923	-0.053472856500139	-0.0385961390681439	0.653317090141597	FALSE
121592	121593	198.947015922479	0.0085157924224087	-0.778747685774975	0.966057995470114	FALSE
121594	121885	576.495874760058	0.0750785273619101	0.027213464280112	0.558581264531027	FALSE
121886	122300	5105.02035341738	-0.190378439820447	-0.13294200923522	5.51746204097986e-05	FALSE
122301	122301	620.153771247904	-0.194091970668851	1.28634521179843	0.0750257931515409	FALSE
122302	122720	8416.56752069323	-0.153393843819471	-0.110279722061388	2.9778211537957e-05	FALSE
122721	122722	1104.27177035541	-0.205479177936807	-1.07700655756355	0.0324708372363024	FALSE
122723	123082	6338.80332719814	-0.149399179432164	-0.0554784746450848	0.0100620659582181	FALSE
123083	123312	4079.88182467351	-0.243110563789073	-0.171678414373416	4.19010466252353e-08	FALSE
123313	123335	340.831017863805	-0.234015350096804	0.206175367718819	0.0666866505923554	FALSE
123336	123854	9187.45515083248	-0.278797442756634	-0.20369928478544	5.19562231368728e-10	FALSE
123855	123855	559.037060629171	-0.292229147761044	1.18290850197797	0.0293460001577642	FALSE
123856	124453	16033.641243812	-0.220313780448183	-0.158000918053272	0.00188956401872544	FALSE
124454	124457	267.507574908618	-0.442179398481967	-0.716594485536285	0.00577533548912123	FALSE
124458	124740	6296.92128637015	-0.158669692475576	-0.0743500975336988	0.0905553305204669	FALSE
124741	124741	336.368287831228	-0.244904124470121	-1.26339036082666	0.0824255575417486	FALSE
124742	125233	14107.5877695141	-0.27412817052427	-0.198002076919697	0.000607428946503639	FALSE
125234	125506	7901.02440933922	-0.185238806664574	-0.0700509452999223	0.0492051681747207	FALSE
125507	125511	2120.14695286737	-0.16917624601887	-0.709928237879807	0.139096065720969	FALSE
125512	125557	3144.02747216945	-0.194043777051684	-0.107532532647356	0.0541951498335736	FALSE
125558	125562	1232.38723184339	-0.319916410455115	-0.768530633643367	0.00713094638631377	FALSE
125563	126456	21735.7915433244	-0.175127356901275	-0.109665799604783	0.0391706236084561	FALSE
126457	126476	2755.26201104512	-0.277790040101705	-0.350120401659584	0.00622749633159598	FALSE
126477	126494	1539.14199725846	-0.101828484570348	0.164069832976751	0.188102256138274	FALSE
126495	126561	3515.76120486168	-0.243324067624971	-0.213481600804821	0.00235780507826013	FALSE
126562	126685	5880.34532636463	-0.203532756435381	-0.029813679415201	0.0225107090598294	FALSE
126686	126937	7188.98045017185	-0.242395605155438	-0.241856332542899	0.00691229715812747	FALSE
126938	126941	633.178040858528	-0.332892732365787	-0.901302232432922	0.0051796744780594	FALSE
126942	127402	13689.7778187618	-0.171272696622503	-0.130671165792681	0.0723723917490142	FALSE
127403	127403	4141.16444518249	-0.112569328433899	1.36211785771017	0.298996055140948	FALSE
127404	127677	11837.7923338781	-0.115927217338029	-0.0536940485989659	0.183123383092194	FALSE
127678	127996	12552.456267175	-0.268470609326714	-0.220044974531742	0.00260716696198522	FALSE
127997	128067	5834.10649438298	-0.177048120963097	-0.0417168785200925	0.114530986283623	FALSE
128068	128068	2638.50792074442	-0.175892206755513	1.35314400539026	0.159776164355338	FALSE
128069	128256	9714.99698223437	-0.203782231541133	-0.13208676445716	0.051108006720416	FALSE
128257	128366	6196.89766841446	-0.27057164027156	-0.289026099407088	0.00665329459544083	FALSE
128367	128692	15691.8495455232	-0.21931909195018	-0.13204456102485	0.0199430125554861	FALSE
128693	128699	1692.77202751345	-0.160636070554894	0.266720657297471	0.199814691455685	FALSE
128700	128951	11426.5617746214	-0.250964718599428	-0.227404892397625	0.00726857722030909	FALSE
128952	129364	9062.39561706571	-0.1317600062869	-0.0692565055573716	0.132738157780479	FALSE
129365	131266	335961.947001118	-0.187037547108671	-0.174900592626375	7.18881500812443e-07	FALSE
131267	131435	46105.0619098501	-0.140335508596831	-0.0570869834590037	0.0248566464381148	FALSE
131436	131741	52831.2281955944	-0.216164324046865	-0.179289262962715	0.000401925300386646	FALSE
131742	131742	7954.47659073214	-0.199587859480405	-1.31307631284423	0.000822351323103904	FALSE
131743	132261	130851.453666167	-0.109254884739049	-0.0909998141833906	0.0798323386954656	FALSE
132262	132446	49713.4941859159	-0.148647744698948	-0.177144634554192	0.0095439990544418	FALSE
132447	132534	29926.733125048	-0.104254275147634	0.0548871789302818	0.122575423622416	FALSE
132535	132745	47604.7345392686	-0.117033771715343	-0.164953893573183	0.0710591727044229	FALSE
132746	133075	81934.1213701844	-0.0943388644843831	-0.0324634728652489	0.0592005531314778	FALSE
133076	133229	73063.1776484463	-0.128481505110781	-0.131442372002765	0.0035968225176308	FALSE
133230	134906	281154.063154891	-0.0443126160106894	-0.0338954378762753	0.29589255476068	FALSE
134907	134907	22.2536948674974	0.266999849257972	1.19819717766099	0.33017817113037	FALSE
134908	135213	233.175979400692	0.0228790920610538	0.0303884423405208	0.890959963472728	FALSE
135214	135777	49731.8415417318	-0.256066512580247	-0.206349656113087	0.000470664768616289	FALSE
135778	135779	5328.31249518511	-0.169012563442029	0.806977090450725	0.0792112070344712	FALSE
135780	136050	40497.3010957138	-0.105698310100483	-0.0877503036476364	0.460886285586135	FALSE
136051	136185	16989.4824763678	-0.192809351004505	-0.27420505950579	0.0735023131387575	FALSE
136186	136702	43570.3732759003	-0.199649948736555	-0.149898336943421	0.0196326224607213	FALSE
136703	137455	87084.9745069097	-0.112317739522243	-0.0585807828709509	0.272812907177046	FALSE
137456	137724	45218.5067992197	-0.131123581189829	-0.179735022575048	0.230407649740221	FALSE
137725	137729	5022.34493689337	-0.107351777234769	0.39646762750553	0.349839366297343	FALSE
137730	138754	143126.304907968	-0.135450236845108	-0.131339965367149	0.226719705497345	FALSE
138755	138893	21644.7811228263	-0.048515497441382	0.0192618778777924	0.726200100807489	FALSE
138894	138895	5780.56315026063	-0.0864824137883023	1.14094599754227	0.385856038728208	FALSE
138896	139147	28078.1056512414	-0.0905303793061575	-0.0637969969215879	0.346384224568175	FALSE
139148	139420	31730.431860731	-0.116387723661003	-0.163721285840514	0.248364980526881	FALSE
139421	140514	121271.53424818	0.00419819620990775	0.00283494085791732	0.970529741529938	FALSE
140515	140654	19472.8502540078	0.112806272141054	0.109752884338441	0.380259778560927	FALSE
140655	140816	26678.2368009543	-0.0738256854772229	-0.0885634872249944	0.44527785511416	FALSE
140817	140817	5318.34702724914	-0.0388691446989093	-1.2325093262905	0.703527631632268	FALSE
140818	141152	59604.9561089376	0.0508596816762265	0.0371432847675457	0.62419013573284	FALSE
141153	141158	8258.51098148875	0.193904570573177	-0.411948844364054	0.203803679667646	FALSE
141159	141276	16311.3266383256	0.167276507310931	0.162738015409576	0.123923878396879	FALSE
141277	141688	46498.8957167372	-0.0180012435411963	-0.0277085944950888	0.831682312331165	FALSE
141689	142172	68172.9271719592	0.0685585218522223	0.0886358306030575	0.461779653716497	FALSE
142173	143540	196307.55005914	0.0226427075016757	0.010665653915668	0.805745490639676	FALSE
143541	143739	39097.5018065736	-0.0471660821250505	-0.0717791992276238	0.563521858269279	FALSE
143740	143740	5701.68674779303	-0.0741675327534271	1.32716607829166	0.298867265228631	FALSE
143741	146130	342542.474284008	0.045522819223935	0.0509957585198639	0.608255547790118	FALSE
146131	146386	47398.6638911594	-0.0206299018437308	-0.0393598494499462	0.802786468944893	FALSE
146387	146961	80194.1415352043	0.0527557855902737	0.0814314971969441	0.56661931440666	FALSE
146962	147324	69120.7223520068	0.0181827796241549	-0.00581692286512986	0.840037850425825	FALSE
147325	147333	4719.13793138337	0.221442888226556	0.501265472943528	0.129133536170961	FALSE
147334	147376	13179.0787020371	0.0793267835419411	0.0167678820070059	0.48274170225042	FALSE
147377	147377	10771.4354031554	0.0831465330779768	1.62129058256047	0.462922162495539	FALSE
147378	147869	85035.9710428058	0.00933441279985399	0.021142985567619	0.906855608811909	FALSE
147870	147907	8488.28604163167	0.200015674622359	0.27494344971576	0.18081903554491	FALSE
147908	149593	279517.044816927	0.0233964448775307	0.0356856735701464	0.66118663369075	FALSE
149594	149841	52797.449435222	0.139614101518083	0.141148722367735	0.118857029709543	FALSE
149842	150497	91699.8938036369	0.0565502841019854	-0.00301778795882698	0.30595541676349	FALSE
150498	151077	1419.55370061112	-0.361764627571977	-0.152998593400661	7.01809460936828e-08	FALSE
151078	151624	1124.24721130266	-0.246850141362847	-0.0542009929719447	0.00226149840653576	FALSE
151625	151626	131.884919529995	-0.232585418161777	-1.02904573589394	0.361903378584417	FALSE
151627	153111	3190.06608070359	-0.301687011952024	-0.0972713909831777	0.000795852151654715	FALSE
153112	153113	127.846493180219	-0.453526703950688	-1.03678534763774	0.0188773553283461	FALSE
153114	153360	3110.01984782099	-0.160482550217074	-0.133588114494799	0.0200261684814174	FALSE
153361	153797	13141.3491567017	-0.00550469486546524	0.0345843633117185	0.904274799416744	FALSE
153798	154848	107258.418436676	-0.101963024720191	-0.0662994902180957	0.0330389268317914	FALSE
154849	155761	923.762318172826	0.00463940145031785	-0.00826684531536569	0.952259548865549	FALSE
155762	155766	147.415037493751	0.28906088738964	0.634679703499961	0.0649406756168524	FALSE
155767	155813	186.189228060423	0.306046567068038	0.0598521050527789	0.03345062712945	FALSE
155814	155815	68.4036132801256	0.681388416558463	1.22676464953751	0.00141788924325374	TRUE
155816	158600	11684.2057104546	0.0379993176093207	0.0134022303546061	0.676005885914947	FALSE
158601	158605	109.006547480012	-0.130880585169795	-0.500204088369173	0.4970360508192	FALSE
158606	159191	607.143625300435	-0.0505605543628333	-0.0268769948524784	0.715181293607687	FALSE
159192	160953	745.820047416063	0.212283583114698	0.0307859358269288	0.0528906990222379	FALSE
160954	161364	685.75172127585	-0.365411403213608	-0.104142871989891	0.316285223626259	FALSE
161365	162043	1326.70807901128	-0.0731981410554813	-0.0231557196087593	0.8569066859619	FALSE
162044	162394	705.295400507034	-0.614250273483227	-0.148912347494975	0.400373528580075	FALSE
162395	163116	747.32786947991	-0.266309723422772	-0.055153195158789	0.487939595208252	FALSE
163117	163117	91.3422346520961	-0.1710770718399	-1.14230273490458	0.721084024261562	FALSE
163118	163122	102.43659030515	-0.0732020952006273	0.498325969261326	0.875889527521415	FALSE
163123	163129	189.9654660644	-0.316555791410583	-0.565090724851852	0.527527256240592	FALSE
163130	164079	1615.13120813402	-0.0897394417602835	-0.0118939381631993	0.843654170759187	FALSE
164080	164086	103.434798403195	-0.0379114401467119	-0.605832334415025	0.934595386866481	FALSE
164087	164129	120.939047663753	0.0706450335643116	0.0452501049881996	0.886168525043341	FALSE
164130	164136	71.2601145920101	-0.036228226573011	-0.533389020627259	0.940918859878312	FALSE
164137	164637	644.880718196937	0.0108242199958348	-0.0112896690890479	0.981133065766121	FALSE
164638	164647	80.3209368676506	0.539182521562912	0.335978828131422	0.340305397201499	FALSE
164648	164673	88.6337426228463	-0.0939100026824147	-0.274055262936087	0.860913434312766	FALSE
164674	164699	69.2355120184059	-0.23855250122939	0.081117320398022	0.661664602414208	FALSE
164700	164707	41.8435074869498	-1.53024508863345	-0.852182101730774	0.000663131371136757	TRUE
164708	164845	223.275078949704	-0.449905325462484	-0.170416656678146	0.368060530218628	FALSE
164846	165645	882.506183341944	-0.140541828603258	-0.0308656909965508	0.806994212233295	FALSE
165646	165646	16.9535794756342	-1.98512420273335	-1.25208217385686	0.0816077363882315	FALSE
165647	166368	4232.91836023042	-0.0120957554881524	-0.0481068257536911	0.937300370798657	FALSE
166369	166506	775.354612360678	0.12338555027499	0.139694736952514	0.560413736856552	FALSE
166507	168725	3691.74485024327	-0.267933997107115	-0.0687017249942476	0.598956087945504	FALSE
168726	168726	91.3422346520961	-0.1710770718399	-1.14230273490458	0.721084024261562	FALSE
168727	168731	102.43659030515	-0.0732020952006273	0.498325969261326	0.875889527521415	FALSE
168732	168738	189.9654660644	-0.316555791410583	-0.565090724851852	0.527527256240592	FALSE
168739	169211	789.975265107435	-0.203665382905568	-0.043852833924936	0.586633877202776	FALSE
169212	169688	771.402546112734	0.033077025454768	0.0224061943801458	0.928402411077395	FALSE
169689	169695	103.434798403195	-0.0379114401467119	-0.605832334415025	0.934595386866481	FALSE
169696	169738	120.939047663753	0.0706450335643116	0.0452501049881996	0.886168525043341	FALSE
169739	169745	71.2601145920101	-0.036228226573011	-0.533389020627259	0.940918859878312	FALSE
169746	170243	353.584048286428	0.00973380131673237	-0.0146864572352305	0.983636969048916	FALSE
170244	170253	80.3209368676506	0.539182521562912	0.335978828131422	0.340305397201499	FALSE
170254	170279	88.6337426228463	-0.0939100026824147	-0.274055262936087	0.860913434312766	FALSE
170280	170305	69.2355120184059	-0.23855250122939	0.081117320398022	0.661664602414208	FALSE
170306	170313	41.8435074869498	-1.53024508863345	-0.852182101730774	0.000663131371136757	TRUE
170314	170494	165.583971256146	-0.527015341368419	-0.130969933183026	0.334540062455921	FALSE
170495	171379	1097.72163535545	-0.122599393901487	-0.0354673372014552	0.691153352753149	FALSE
171380	171504	775.494389117145	0.122837121924254	0.148709103563136	0.561962318093393	FALSE
171505	171917	867.503895107584	-0.319982155025517	-0.116204425488597	0.326663556554721	FALSE
171918	172648	1464.79921115524	-0.0971656323925151	-0.0260952767229967	0.800927635271091	FALSE
172649	172937	609.43940838376	-0.596264761864458	-0.144415674536352	0.414482467775869	FALSE
172938	173721	1026.0348119047	-0.260706647766384	-0.0566597629893869	0.601110881310681	FALSE
173722	173722	91.3422346520961	-0.1710770718399	-1.14230273490458	0.721084024261562	FALSE
173723	173727	102.43659030515	-0.0732020952006273	0.498325969261326	0.875889527521415	FALSE
173728	173734	189.9654660644	-0.316555791410583	-0.565090724851852	0.527527256240592	FALSE
173735	174684	1620.31872202352	-0.0914742588891971	-0.0117170894763637	0.840924638224834	FALSE
174685	174691	103.434798403195	-0.0379114401467119	-0.605832334415025	0.934595386866481	FALSE
174692	174734	119.618703957798	0.0639890076976296	0.0463317161495176	0.895543194542282	FALSE
174735	174741	67.3731850996238	-0.054797528303082	-0.501585917725876	0.906273233472585	FALSE
174742	175242	640.295838630675	0.00928326523331135	-0.0105491917570739	0.983759775657896	FALSE
175243	175252	80.3209368676506	0.539182521562912	0.335978828131422	0.340305397201499	FALSE
175253	175278	88.6337426228463	-0.0939100026824147	-0.274055262936087	0.860913434312766	FALSE
175279	175304	69.2355120184059	-0.23855250122939	0.081117320398022	0.661664602414208	FALSE
175305	175312	41.8435074869498	-1.53024508863345	-0.852182101730774	0.000663131371136757	TRUE
175313	175494	242.443244719702	-0.45404512452651	-0.163512445801962	0.365864004968636	FALSE
175495	178391	3213.60889027619	-0.0415420730635954	-0.00942643168454097	0.714106944058615	FALSE
178392	178392	207.465858485787	-0.119936261182443	-1.43373476398294	0.466584555861031	FALSE
178393	178725	617.136380935784	-0.058942975446694	-0.00772218855805113	0.547964450773597	FALSE
178726	178726	28.3661914723908	-0.679109158468852	-1.56459596988149	0.0144233343954043	FALSE
178727	179108	414.034859189097	-0.162341989649712	-0.0287371117166509	0.149955779603435	FALSE
179109	179111	47.5369819963001	-0.13977899938855	-0.650086478395063	0.600825892834478	FALSE
179112	194211	1952.74831885619	-0.0323788325361547	-0.00294239593867312	0.788555291710824	FALSE
194212	194309	2570.36987273245	-0.0733809178626447	-0.124760612825617	0.639134112035706	FALSE
194310	195321	10697.5447602743	0.0164299802912604	0.020620501734319	0.897181400076094	FALSE
195322	195324	570.307763604808	0.172341891141134	0.791420776102403	0.189263246514764	FALSE
195325	195528	2307.61630126165	0.136464516864038	0.109336959946515	0.118049968505381	FALSE
195529	195589	809.208940123463	0.0160004999816112	-0.0516690892409192	0.815643950561741	FALSE
195590	195592	356.039551324217	-0.214196004903071	-0.823599408341457	0.146365939264215	FALSE
195593	195808	1269.90311299853	0.0313494933213646	-0.00226108657892159	0.582819567330771	FALSE
195809	195812	167.095313286775	0.238698491292084	0.658796805789501	0.139275851402018	FALSE
195813	196054	2242.28390030121	0.0550712184603512	0.09952833863605	0.14809604873613	FALSE
196055	197223	2352.25485981493	-0.127076929627019	-0.0344195739138396	0.028339194580562	FALSE
197224	197338	382.737512022612	0.118432194984788	0.108478935605562	0.315911988698603	FALSE
197339	197744	1918.35646316538	-0.133556254246493	-0.0702038729611321	0.00612439308904502	FALSE
197745	197751	270.024409314354	-0.183065232026002	0.435071896526072	0.231459058030641	FALSE
197752	198559	3321.10925096894	-0.162242487153401	-0.0375475527666638	0.0483423319867859	FALSE
198560	198562	281.390060413645	-0.255109693191295	-0.942143230445542	0.0681787025523005	FALSE
198563	199100	2866.60744265799	-0.142410345366361	-0.0659217803862369	0.0117610352797685	FALSE
199101	199111	537.007119569923	-0.204823419336948	-0.518432407577515	0.0886855690631129	FALSE
199112	199418	1696.5161256667	-0.187660867472717	-0.107384902161973	0.0630992083660686	FALSE
199419	199424	147.150476149646	-0.130598284618586	-0.646335858338722	0.463338105626525	FALSE
199425	200145	2336.42010657964	-0.0547049091869542	-0.0352361117018569	0.396552113231358	FALSE
200146	200830	17453.3976146537	0.220884329824429	0.168769539094512	0.0426683215177625	FALSE
200831	200914	1022.53420050246	0.366303997264925	0.34182373391104	0.000688814223726715	FALSE
200915	201311	7891.02449584641	0.128970156049466	0.129899741418905	0.108178387875245	FALSE
201312	201423	3325.30884247171	-0.00781476849803167	-0.0499388996416671	0.896411556933296	FALSE
201424	201985	16607.03417734	0.102898024076666	0.100066510550305	0.116821799830394	FALSE
201986	201987	286.315101574697	0.0309093310400184	-0.764968979228141	0.806557871932162	FALSE
201988	227098	6700.79000656183	0.0272596193290554	-1.27437039268165e-05	0.474404162282895	FALSE
227099	227099	93.5328317018272	-0.122047491336175	1.18975663820688	0.588524594919803	FALSE
227100	227324	373.448658572205	-0.197000869046455	-0.0517675895170118	0.0763252768998327	FALSE
227325	227326	79.3334923025221	-0.201063418993493	-1.04291436261932	0.356699381626029	FALSE
227327	227925	720.669171631077	-0.205225907981564	-0.0670863802351088	0.0104225209659219	FALSE
227926	244349	3199.99084014969	0.0365474649706157	-0.000235140826677744	0.317307231158586	FALSE
244350	244573	193.166225162548	0.415393214734209	0.134084869791393	0.00434580567870246	FALSE
244574	246911	868.681941405466	0.177700358931209	0.0218717942027756	0.0302466373889984	FALSE
246912	246912	99.1066723048274	0.334094343081956	1.35416519956583	0.0826198548128616	FALSE
246913	247019	169.207007919395	0.319659987168542	0.13853387407094	0.0639790508500809	FALSE
247020	248929	3402.59165113862	0.0619397384994247	0.0161101584427812	0.377994457842762	FALSE
248930	248931	177.894786186523	0.0655560813409962	0.802538335564044	0.659109717301532	FALSE
248932	249478	1810.30775098352	-0.0557252341561721	-0.0476735369309526	0.508789272927997	FALSE
249479	252603	844.213694218536	0.166346442709988	0.0194988380639823	0.00553112657885813	FALSE
252604	253497	4441.30983860884	0.325162443946631	0.169720771893569	4.21797560124233e-11	FALSE
253498	266341	1098.12861773529	-0.0186631103166417	-0.000227220134875014	0.738827175045975	FALSE
266342	267281	408.739893172906	-0.183216225644785	-0.030633204641008	0.084885922525625	FALSE
267282	267283	29.2196767535278	-0.495441002405762	-0.997088868805307	0.0727242917445977	FALSE
267284	273868	1075.85135257439	-0.0145863315822688	-0.00071876764689194	0.84936165876882	FALSE
273869	273877	105.161464880297	0.174610581425022	0.520995664132134	0.399505171438328	FALSE
273878	276370	1040.93116494385	0.103931200839257	0.0124592365337252	0.0544403054396632	FALSE
276371	276372	69.7228304280356	-0.192173365138369	-0.985901212321613	0.365726110659291	FALSE
276373	279983	2016.56421435516	0.0067497622673535	0.0115377632059826	0.920987856674493	FALSE
279984	279985	9.3779734811302	-1.50519271085589	-0.920705026398212	0.00075949683953418	TRUE
279986	281726	614.257969498712	-0.118704921870733	-0.0186825091701066	0.249664795459087	FALSE
281727	292333	594.569230729615	0.0353397879233747	-3.44100580289723e-05	0.616261151850295	FALSE
292334	292339	28.1779348787857	0.894543663912833	0.610150984710343	0.000966716464841721	TRUE
292340	292851	275.082468590368	0.838834872221581	0.145507981246588	5.53864783230161e-08	TRUE
292852	293573	193.446364550484	0.247193816758224	0.0353498311939617	0.212598869296063	FALSE
293574	294206	3523.12819230913	-0.147128783162341	-0.0837265209204563	0.013285764008388	FALSE
294207	294215	722.557519286196	-0.206588932817334	-0.513374614061985	0.0387777051375018	FALSE
294216	294601	2098.24637367631	-0.126410310480301	-0.0653873263190103	0.0215830465270596	FALSE
294602	304592	1602.73119303599	0.0792383063998209	0.00515618608064712	0.0753870743953204	FALSE
304593	304595	27.7500935856288	0.389174625833694	0.638577981527359	0.131248613494131	FALSE
304596	305543	1294.65035013749	0.198297945387979	0.0706334717177483	0.000162153793622698	FALSE
305544	309053	1141.32859444639	0.0522553575096697	0.00341601408076629	0.62183522673353	FALSE
309054	309054	94.6020741536836	-0.259176346014376	-1.20380072647829	0.203326181802182	FALSE
309055	310186	1640.27072443913	-0.229447404754277	-0.0601205885296312	0.0192740319263289	FALSE
310187	310187	31.9911404551374	-0.787712133650122	-1.24746961208145	0.00284160352673998	FALSE
310188	310354	186.995962218388	-0.607462288810143	-0.148244729979658	0.00170103246054112	TRUE
310355	310356	53.7604579211366	-0.701189976677401	-1.28455117927306	0.0195649864790558	FALSE
310357	310404	74.2979258502703	-0.593766450319104	-0.11494316245411	0.0579832435363943	FALSE
310405	310405	29.7386058664449	-0.883672838868108	-1.54909980437719	0.0168616006763646	FALSE
310406	310806	483.948158683027	-0.482884139111952	-0.130023907115244	0.000970220755505564	FALSE
310807	312385	1130.65950139503	0.0934265019052264	0.00502289400007484	0.25614724089755	FALSE
312386	312386	209.303757136082	0.137236399754375	1.36648871094444	0.349218304019802	FALSE
312387	313854	9507.71137018797	0.1642129959116	0.094856995819667	0.038454469115947	FALSE
313855	313858	195.395438632995	0.305817243634415	0.866155180952738	0.094610975030918	FALSE
313859	313917	354.257810369643	0.253369252777481	0.177625330958253	0.116348874982942	FALSE
313918	313921	210.75976197993	0.316252132120105	0.77799262086213	0.124233771230035	FALSE
313922	315637	7309.87845542198	0.195140588082589	0.077287098470302	0.000445730652232366	FALSE
315638	316037	731.579565955908	0.0174079211805792	-0.00723436043389807	0.848167557572562	FALSE
316038	316038	63.3550447744486	0.0555987352906833	-1.41529380392254	0.793769357406129	FALSE
316039	323668	8115.68574101179	0.0483667944908712	0.00975856354353268	0.685784607463253	FALSE
323669	323669	160.618532437958	-0.0249551019235135	-1.15346530395218	0.934707137837351	FALSE
323670	323965	745.967144083813	-0.104242480518035	-0.0528883700822035	0.585645834448067	FALSE
323966	327176	331.507542206699	0.105564362181848	0.00371111490259084	0.43567821357305	FALSE
327177	327177	18.3561967901698	0.35010301432134	1.51023891929338	0.272882283434203	FALSE
327178	328893	2595.01353958088	0.204329700897066	0.0651242475012202	0.00319002981140915	FALSE
328894	328896	110.291944713264	0.18546832981595	0.801903395761943	0.360029946717138	FALSE
328897	329141	666.191991870676	0.0767570610261415	0.00328047108816981	0.433971408247728	FALSE
329142	329241	457.298213426659	0.139335922459645	0.181643481200951	0.277648653036715	FALSE
329242	329858	1035.73993353028	0.0933713236657153	0.0310678656556915	0.406308601411357	FALSE
329859	329972	43.1332263290746	-0.94189893455224	-0.144384196696626	0.0675249964119768	FALSE
329973	329973	17.4422904553721	-0.915716903267682	-1.24541928686268	0.0234523898081387	FALSE
329974	334657	938.12341489609	-0.0225775387248244	-0.00186329251266071	0.770600298898295	FALSE
334658	334658	57.1632734492158	-0.10207061190776	-1.14263668550705	0.649831455349508	FALSE
334659	335255	649.961162480054	-0.117529443153665	-0.0251033935327885	0.157616421289593	FALSE
335256	335256	51.6940304074436	-0.372767480673596	-1.53143464145254	0.109696285919699	FALSE
335257	335374	120.335017153751	-0.308909298575261	-0.118920407036622	0.112395289837001	FALSE
335375	338311	900.567145312603	-0.0876962392887837	-0.00747764490945806	0.157606202797758	FALSE
338312	338332	187.147874481512	-0.200284856068958	-0.31544206353358	0.244161511318414	FALSE
338333	338896	3187.62222334614	-0.134672331011534	-0.0184176707772947	0.00191986628049674	FALSE
338897	338899	335.407794836961	-0.168837138669984	0.728218602412021	0.300338622143433	FALSE
338900	339072	2104.91440728874	-0.181437107689931	-0.124143666746448	6.38846845994237e-05	FALSE
339073	347158	3569.20928843144	-0.0349290508759198	-0.00214299541001831	0.682980210000759	FALSE
347159	347517	475.359414524735	-0.210020856533505	-0.0603786000263979	0.0280037357666284	FALSE
347518	347592	287.860046663427	-0.408367227478438	-0.225528849763447	0.000512502421063678	FALSE
347593	348506	1743.55803376134	-0.19578336179565	-0.0509638445963637	1.29769264046327e-05	FALSE
348507	348511	114.837300607444	-0.139075280610718	0.562689941131098	0.528112479186087	FALSE
348512	348555	239.149381970765	-0.0484716868455798	-0.133690637992569	0.722092016678349	FALSE
348556	352934	1078.71929499747	0.0673737935712505	0.00544289014688969	0.305167808607095	FALSE
352935	354742	3313.56221257564	0.366962491753694	0.128427255471768	0.000645961998959059	FALSE
354743	354752	114.015048850437	0.433653647965821	0.663095576298407	0.0672277146399062	FALSE
354753	355327	1152.77509347521	0.418398659626801	0.132698074351161	0.00110412059611739	FALSE
355328	355332	100.574538633107	0.357401217716881	0.755752788223363	0.116807120010057	FALSE
355333	356065	562.298584622581	0.396955204581968	0.0745494061943762	0.0599316476748902	FALSE
356066	362987	209.24918333829	0.3070800901768	0.00456743609679766	0.399264116291314	FALSE
362988	364134	204.084136464894	-0.498563569547684	-0.0441354716526512	0.0024296968765728	FALSE
364135	370338	478.807414547312	-0.0778528489884868	-0.000411365345720293	0.427764125054952	FALSE
370339	371698	566.795211951506	0.679929670416186	0.0993866421131782	5.83520986033629e-09	TRUE
371699	376854	589.02501094321	0.150360749452726	0.00515079602424661	0.0790775468837065	FALSE
376855	376865	97.6102954270249	0.692681788832098	0.620709449358799	0.00206809663043268	TRUE
376866	376899	83.377602528701	0.796309072550397	0.0616856986798569	0.00659414317542969	FALSE
376900	376914	249.274264478848	0.792200328117385	0.571851742865925	9.56173133907545e-06	TRUE
376915	376941	241.008979946408	0.68702260428229	0.152999613510693	4.69978575791525e-05	TRUE
376942	376957	273.025523486525	0.810601670596242	0.619853120133181	2.52959823813154e-09	TRUE
376958	376991	263.141333531203	0.67794015120103	0.19724756859633	1.77461429589974e-06	TRUE
376992	376996	267.929382014859	0.751333819272912	0.93877480213351	8.5133066036755e-08	TRUE
376997	377101	557.636148578116	0.71338860807268	0.332314713481036	1.74956025286948e-07	TRUE
377102	377104	112.295574435015	0.847064947183091	0.978604583892996	0.000104901129602572	TRUE
377105	377503	1615.03586888437	0.504378558198847	0.172591606754483	2.39176035652590e-09	FALSE
377504	377504	260.153630452712	0.494928524449996	1.8320796259247	0.00147412655927204	FALSE
377505	377981	2232.38763515038	0.435070823452911	0.209088204266153	1.33536946259994e-07	FALSE
377982	377994	240.539064015696	0.395767198589545	0.610877970120502	0.0271783837706181	FALSE
377995	378462	2225.19522088656	0.40421517108155	0.234693547856664	0.00010499682654177	FALSE
378463	378474	242.587301506712	0.401996204454365	-0.161446174670452	0.0250152141265318	FALSE
378475	378497	375.855917058312	0.437634761210907	0.417676394356274	0.000465106169427014	FALSE
378498	378499	214.037687275056	0.336133018509641	-0.510592095050677	0.0281184386092936	FALSE
378500	378811	1804.99498622034	0.424084658753119	0.19161687339413	5.73446799909086e-09	FALSE
378812	378840	489.540641357791	0.583297887983278	0.483592360611763	4.82985472322227e-08	FALSE
378841	378880	327.996716647858	0.496805471621349	0.180741314069898	0.00223024513864265	FALSE
378881	378883	177.502470060033	0.504887422979955	1.06654918623523	0.0212505493648276	FALSE
378884	379750	4022.41609833702	0.381648136704497	0.205280600374749	2.10299246647461e-06	FALSE
379751	379754	364.946414585036	0.230269784511956	-0.516083931390782	0.207532057905528	FALSE
379755	380082	1827.06167726205	0.289884896636654	0.120185807571105	0.00426012102310999	FALSE
380083	381583	8107.83246077735	0.40186567236347	0.21410161074576	3.33367400169392e-05	FALSE
381584	381759	1028.48963609773	0.286925111493825	0.105740999621463	0.000534435439290937	FALSE
381760	381762	291.581921935678	0.295419342808146	-0.624750339934725	0.0541841318682506	FALSE
381763	382400	4413.59602894633	0.36623727036358	0.202985073320008	0.000360255291114829	FALSE
382401	382403	303.470304261553	0.565276389859267	1.07503342213098	6.25601381934006e-06	FALSE
382404	383741	8278.86228495285	0.358680716100951	0.182497652864717	3.42954257838051e-05	FALSE
383742	383781	461.872319663683	0.475436389912283	0.435378896617024	5.86033242488898e-05	FALSE
383782	384386	3687.13105231659	0.307450262156807	0.154505736026975	0.000347164578339114	FALSE
384387	384389	392.380116521023	0.498629402293852	1.16524244168571	8.76502196340002e-06	FALSE
384390	385277	7898.47465442108	0.357330002748182	0.231683500655694	3.79827278030782e-09	FALSE
385278	385289	477.06551145578	0.166966826139663	-0.224787604176623	0.137740528445319	FALSE
385290	385620	4089.52904439888	0.336109276965179	0.260905268933997	4.44531674784109e-08	FALSE
385621	385769	1235.07396815889	0.262344351703247	0.147925195051564	0.00107335554817873	FALSE
385770	385778	398.032915081715	0.175096824861072	-0.372112814459767	0.0844200167446617	FALSE
385779	386398	5868.35780701894	0.343840101004455	0.210341204430188	1.9772961459261e-06	FALSE
386399	386435	576.808683416555	0.528764439889359	0.493379476187766	3.91802249341345e-06	FALSE
386436	386461	445.987516569158	0.435559342976867	0.149166417342501	0.000130667051748894	FALSE
386462	386476	642.889056307414	0.411424111638886	0.604250379300005	0.000352363507090686	FALSE
386477	386974	3348.82371620233	0.427659220365267	0.188058182096711	8.14571598189095e-13	FALSE
386975	386978	274.890260281235	0.569478232202594	0.974169518619262	3.21060596607637e-06	FALSE
386979	387950	7003.493498658	0.362068905277114	0.205240755578048	1.26413932650477e-05	FALSE
387951	387954	316.988050237492	0.516095373224057	0.949178388798431	9.42687618254318e-05	FALSE
387955	388024	777.469402484819	0.357997900095785	0.328293932775714	5.12689831409822e-06	FALSE
388025	389109	6186.7235064591	0.392543099742262	0.184079906593054	1.30441326933914e-12	FALSE
389110	389115	220.975567525267	0.601637772640697	0.79259366446531	0.000269466920245794	TRUE
389116	389660	3520.57112318028	0.333418444795398	0.179506155757479	9.66587521907882e-06	FALSE
389661	389673	441.201131685319	0.297774468852299	-0.269820412123758	0.0281379559423686	FALSE
389674	389693	454.535277670167	0.352156455758102	0.338427444688362	0.00714925148812057	FALSE
389694	389882	1401.15004779458	0.267292560770437	0.085757528027086	0.000548000020890026	FALSE
389883	389885	115.90720210319	0.406912432207323	0.8151818156991	0.0630081149371416	FALSE
389886	390676	4539.46275425718	0.364485274333713	0.179817149058808	3.79548077708319e-05	FALSE
390677	390889	1779.55736955925	0.53853373849333	0.287921589719065	6.76776955058604e-18	FALSE
390890	390893	588.486125275581	0.595117447247037	0.933649355062359	4.90065023911652e-07	TRUE
390894	392396	7500.88847472872	0.402614636721058	0.19075859487599	7.50208592403e-09	FALSE
392397	392408	831.845031890238	0.401253833676577	0.621293822627762	0.00041646532301687	FALSE
392409	393196	4545.0851664617	0.363719898153262	0.188296828025265	7.2468414990973e-07	FALSE
393197	393203	232.556169722724	0.379152280853747	-0.316848422724582	0.0144772511213801	FALSE
393204	393417	1292.11196304182	0.333202087182154	0.124669827161306	9.43208862567965e-05	FALSE
393418	393714	1688.43102192764	0.421271995553475	0.25977277151713	5.65892861068616e-11	FALSE
393715	395294	8441.8525822998	0.36958141635662	0.183002914240968	3.51342980246571e-07	FALSE
395295	395299	582.384983311914	0.48780781621707	0.686745328818607	5.16793924740719e-08	FALSE
395300	395885	5758.41422463453	0.375622548107428	0.246859408116947	1.52100023778674e-09	FALSE
395886	395886	443.60473749706	0.390354876663517	1.60491234654327	0.000327425847306777	FALSE
395887	396041	1367.938441106	0.342850122172609	0.171038154123842	5.55221699125047e-06	FALSE
396042	396053	464.713355306162	0.176343220538909	-0.295522544576341	0.170645363338995	FALSE
396054	396245	2547.44753667405	0.315292613164072	0.212451879064187	3.79827582848282e-05	FALSE
396246	396246	594.602109776186	0.380008558080599	-1.01530683949682	0.00456416958646815	FALSE
396247	396386	1808.78800387883	0.398717385613176	0.284609681170526	1.69868503388448e-07	FALSE
396387	396534	1324.12199247773	0.272036774407087	0.112316337719988	0.00265660973080423	FALSE
396535	396542	394.556783676137	0.185572213932103	-0.33386532923605	0.0734532353913887	FALSE
396543	396976	3922.82803524472	0.304370185738299	0.202934606967502	1.2287799483804e-05	FALSE
396977	396981	213.871866472953	0.207218845291358	-0.432133101594242	0.201861078107493	FALSE
396982	397515	4725.76000851745	0.436096594094094	0.266105199434946	1.28049926135982e-08	FALSE
397516	397517	341.673365113864	0.443908566221137	-0.821014549080399	0.00102865673349168	FALSE
397518	398879	8951.03263282179	0.400942226340607	0.198424454357532	3.45716037850853e-07	FALSE
398880	398880	627.125314832541	0.35503376489231	1.72686797791803	0.00504321515791597	FALSE
398881	399286	2260.85446947829	0.363170966791894	0.209154476505438	0.000531272167269751	FALSE
399287	399289	211.575394990991	0.152378868316097	-0.665330993158358	0.479949784294186	FALSE
399290	399836	2078.61488369086	0.327362831415672	0.133184833614048	4.04222490307697e-05	FALSE
399837	399837	127.333413295734	0.420538032537531	-1.07406977388949	0.0273339670414004	FALSE
399838	400358	2280.22405200364	0.386820268679829	0.227583321720034	8.06285642909848e-06	FALSE
400359	400379	408.731865869916	0.0361755856294605	-0.0936089466290656	0.864095505978431	FALSE
400380	400382	352.469920056046	0.163948494569112	0.860837404114954	0.442841380168874	FALSE
400383	400668	1402.51163696096	0.223765743999786	0.109876084426081	0.0540604534260596	FALSE
400669	400677	319.207507964824	0.473163125178268	0.687750540860245	5.57707060424423e-05	FALSE
400678	401350	3285.40574606426	0.314819436322988	0.149905442811029	0.000181722455373358	FALSE
401351	401455	1081.38099267461	0.421783607013316	0.336862463161883	4.14482518016948e-07	FALSE
401456	401459	376.382042488643	0.305086999677563	-0.373921632412949	0.0227874739911812	FALSE
401460	401560	785.749850309678	0.421617486396096	0.350615085761313	8.62217921494201e-06	FALSE
401561	401589	229.155629308851	0.306900088187786	0.0528519518637373	0.0275332048216342	FALSE
401590	401718	1032.50313439795	0.47313775264932	0.329314067232683	7.12761566134453e-06	FALSE
401719	402355	3418.2423367804	0.346320328776164	0.175635805142935	2.69835494282158e-05	FALSE
402356	402389	512.321551271613	0.364325245067155	0.395806208455699	0.021081230069776	FALSE
402390	402785	1738.49251944376	0.29565064925796	0.137177115706381	0.00250306506621678	FALSE
402786	402789	270.806012262743	0.561613967504731	0.977871564237605	9.65286670354968e-06	FALSE
402790	402805	334.961188041707	0.492945010022412	-0.0133201646132511	0.000540300656363408	FALSE
402806	403079	2261.65837561816	0.544671904308567	0.350679598941392	1.80586529965343e-09	FALSE
403080	404304	801.170555554302	0.407608848624414	0.032140144400728	0.00101297138108681	FALSE
404305	404305	16.562733531857	0.944264356593082	1.46272205843241	0.00280118564586266	FALSE
404306	427955	2042.76040563888	-0.00132052698165874	6.86161923426144e-07	0.982054182509243	FALSE
427956	429003	1033.89184843088	-0.0984372160253595	-0.0247892858080575	0.107689688688655	FALSE
429004	429181	381.252159518954	0.233202036889096	0.111924849360707	0.0226329460708117	FALSE
429182	432528	3108.76075421548	0.16177737809936	0.0157044613861186	0.0268355207088954	FALSE
432529	432546	713.51262838278	0.309831823503434	0.360430064650924	0.0820211382803434	FALSE
432547	432557	616.559796655423	0.227830225645491	-0.198723882484686	0.103867720908521	FALSE
432558	433331	10647.8604754567	0.17260055935497	0.109587192402126	0.0100913644940318	FALSE
433332	433584	3546.72651468719	0.0131856110784209	-0.00796651859339803	0.845281130471401	FALSE
433585	433585	675.132156788459	0.109536145519167	1.12029648895358	0.173225184058395	FALSE
433586	434344	10200.2240627336	0.154889315183275	0.109433240334488	0.0228513187419831	FALSE
434345	434347	695.952556002497	0.0251218629761152	-0.564599035997046	0.855753585522868	FALSE
434348	434695	6765.70222808451	0.064946930880369	0.037771003670379	0.448245206112205	FALSE
434696	434697	501.18320836754	-0.0503840133770603	-0.969900380518411	0.739832999163347	FALSE
434698	434969	4463.44961087347	0.0838800425937936	0.0457695093820061	0.323695448752934	FALSE
434970	435102	1704.73482202927	0.192533192859853	0.189971260280401	0.0079413873468004	FALSE
435103	435225	2638.51337361059	0.0882873773081094	0.0224592669709071	0.24892133358917	FALSE
435226	435230	844.814879480749	0.132306055847198	-0.52904878965386	0.181406339333451	FALSE
435231	435935	16079.0791558379	0.144832099713255	0.0916029815489494	0.0598379696273065	FALSE
435936	435950	3043.34441721856	0.202945809991418	0.542172876808515	0.0296402737230544	FALSE
435951	435980	3220.93062627826	0.198407627162307	0.00234711098709917	0.0269394492888605	FALSE
435981	436000	357.785902934285	0.332284511990952	0.364629478483573	0.027722859050815	FALSE
436001	443153	986.532646571525	-0.0306782098864197	-0.00166793784566139	0.712510778367647	FALSE
443154	443154	68.0149686368787	0.697059187934822	1.78923848465986	0.00860461170244481	FALSE
443155	444326	875.065423333425	0.321320454145029	0.0817243138032883	0.0145954861700131	FALSE
444327	453053	1327.42652850379	-0.0490794841201953	0.000312352900576993	0.482592318469371	FALSE
453054	453055	118.761188113457	-0.284975694940497	-1.05566507242976	0.153765047426509	FALSE
453056	457060	6081.64572434826	0.00418779830079793	0.00126419401109037	0.94968723182923	FALSE
457061	457061	9.18188510939922	-1.4716597328835	-1.24143890861685	0.00102389974741353	TRUE
457062	463062	893.619771060045	-0.47939033518433	-0.0358041174837029	1.0230006110101e-05	FALSE
463063	464234	918.988195043487	0.18043349578649	0.0337597699237886	0.00841940400181343	FALSE
464235	464236	181.35168638983	0.0211207590861977	-1.00164722766817	0.886294303818594	FALSE
464237	465455	3929.89579782526	0.0676444588923758	0.0242158093710477	0.0918221446805459	FALSE
465456	465456	98.2841815348958	0.0712721830637734	-1.43436814177069	0.788046708948799	FALSE
465457	467438	5451.82106333272	0.0858869972823647	0.0175563943640903	0.0193419649943953	FALSE
467439	467443	52.0816804702285	-0.276770149851586	-0.577013252149149	0.311944232096202	FALSE
467444	468918	1364.45062192967	-0.115860789551341	-0.0229338016659428	0.133797632908847	FALSE
468919	469052	171.706659377528	-0.472469554360721	-0.175302350537668	0.0334609747534114	FALSE
469053	469825	490.586385318416	0.0158382597872904	0.0160320177220855	0.900045370409284	FALSE
469826	469826	20.7476337041428	0.254569694562908	1.28465617993755	0.476257988874396	FALSE
469827	470864	619.796136197133	0.309978890450085	0.054168601572763	0.000121683729721446	FALSE
470865	470865	36.5966500695761	0.508860309633902	1.24875576586652	0.0455977247533094	FALSE
470866	474385	345.417387712538	-0.00431139877338951	0.00109986043732602	0.972304711045517	FALSE
474386	474392	246.526802317802	-0.415589749882333	-0.624319142919973	0.0807748360227185	FALSE
474393	475470	1349.13950713554	-0.169816192162204	-0.0447032712354786	0.353192045444828	FALSE
475471	475536	38.3514971414341	-0.934986239384304	-0.173869568868341	0.000125566925578725	TRUE
475537	477046	1396.86331608879	0.00775590256424608	0.00222018340925573	0.902355619485713	FALSE
477047	477048	133.868276525001	-0.212991959004537	-1.00228780043061	0.308883498063041	FALSE
477049	477740	1498.08040994606	-0.106854484882469	-0.0266893350666076	0.0390940112319758	FALSE
477741	477747	71.8492930766955	-0.428059657551522	-0.683757709659802	0.037626117469852	FALSE
477748	478704	2167.89219952008	-0.0558148781736484	-0.0334086933675751	0.322275345511166	FALSE
478705	478710	78.827444759664	-0.301956711219224	-0.503389700439919	0.188314956630932	FALSE
478711	486126	718.863339578575	-0.199458085163451	-0.0106835647796575	0.00499372599690198	FALSE
486127	488175	1312.29355170407	-0.319148291959076	-0.0407401500818812	0.00882525101776036	FALSE
488176	488180	12.9414138028979	-0.829839765633705	-0.461647012885894	0.016334931860105	FALSE
488181	498506	1206.31971512911	-0.0322564361540482	-0.000554527567136381	0.667529710455058	FALSE
498507	500215	712.158506780732	-0.166273060408361	-0.0239456445909241	0.0532915066557716	FALSE
500216	500311	719.936731656907	-0.149601584543605	-0.143287096542	0.0288161802795726	FALSE
500312	500669	7345.21775045607	0.102770837460082	0.101053111795945	0.0534426793238146	FALSE
500670	500674	541.468803783385	0.270336427937813	0.695712934965046	0.00367971968561787	FALSE
500675	501993	13569.6694183487	0.068812728547862	0.0372590569009557	0.227742179344671	FALSE
501994	503953	3663.30390835785	-0.092995180171987	-0.0297782460328941	0.0788947926390249	FALSE
503954	503954	101.470875850431	-0.0753956237485607	1.17769295540034	0.711314251163246	FALSE
503955	504481	872.000074660503	0.0203114537723041	0.00238328142691771	0.803040019187054	FALSE
504482	504482	41.2998609395928	0.0912427792265148	-1.13308694392194	0.73051820450861	FALSE
504483	504484	41.5145828572323	0.232353358786412	0.978579707746578	0.355619267260073	FALSE
504485	507581	1752.75108034342	-0.0645296300427362	-0.0127649121395751	0.26501321809985	FALSE
507582	507691	94.9858206497904	-0.592422884926007	-0.164590300100726	0.044300348728513	FALSE
507692	508197	104.197360024712	-0.290698155111761	-0.0218125861788119	0.216842247311426	FALSE
508198	508846	2379.07195265201	-0.165270230441966	-0.0683552302641941	0.00555461699275292	FALSE
508847	508850	249.732098074358	-0.302888002302446	-0.764588055733369	0.162256851106504	FALSE
508851	509392	2977.19171487896	-0.130074383048234	-0.0551584762115891	0.0219751943741553	FALSE
509393	509398	127.109565179885	-0.497036546359368	-0.634000920378678	0.00501087325956662	FALSE
509399	509928	1210.44643405469	-0.158592892529988	-0.0589248377650154	0.0321625079761257	FALSE
509929	509931	138.74095107006	-0.120916891093284	-0.786954189810842	0.517425506502004	FALSE
509932	510630	1545.81725093272	-0.188302250840471	-0.0918927009513682	0.000311248894234309	FALSE
510631	510808	318.694381800922	-0.0278732559979746	0.0511711224272915	0.80372550497378	FALSE
510809	510981	255.410187076616	-0.273764216286678	-0.0981571033532749	0.146445739531582	FALSE
510982	511230	2183.39034180648	-0.0488296904893931	0.0513076992484552	0.268010276281613	FALSE
511231	511464	6493.94437403446	-0.0699956117608238	-0.0668298842153414	0.228089178885126	FALSE
511465	511495	1472.8631388544	0.0787828294795934	0.191910290156569	0.172441141512456	FALSE
511496	512600	18465.3951375372	-0.137777689601137	-0.101235156393269	0.0153778509469266	FALSE
512601	512611	1395.45653759933	-0.184355230894765	-0.415573990977693	0.0777498529778983	FALSE
512612	513101	1818.29587919775	-0.145579856005188	-0.0160781303669211	0.0656801681225977	FALSE
513102	513652	1160.52802077943	0.127258625624528	0.068783474399381	0.100921760377797	FALSE
513653	513653	171.078418305613	0.286026043492942	1.54167611797125	0.116432455040018	FALSE
513654	513749	400.415583121355	0.275117755140716	0.165011394539895	0.0137782146658838	FALSE
513750	517463	3926.81318187175	0.0250084172819675	-0.00347837547411974	0.568791111702233	FALSE
517464	517485	112.785290277153	-0.470023066998826	-0.297530234134132	0.0185149956494958	FALSE
517486	518644	2252.75725309838	-0.175254728746457	-0.0647765165256111	0.000351068504521943	FALSE
518645	518788	3169.33668403901	-0.166724489955726	-0.189705212171666	0.147533901776597	FALSE
518789	518789	1552.1529620259	-0.183906436506333	-1.38932710138019	0.0274759460798328	FALSE
518790	519240	13510.1623957303	-0.113027089413175	-0.0794806572808578	0.027115976343925	FALSE
519241	520191	3231.09960036472	-0.146311466112215	-0.0300175279776702	0.000771269995508472	FALSE
520192	520201	221.285133590633	-0.319932073221083	-0.4987380433451	0.0138032366284537	FALSE
520202	520239	277.090150478442	-0.225972709294842	-0.0100864895637193	0.0635486084436859	FALSE
520240	520240	144.867969424045	-0.360898706861718	-1.4407964095258	0.0287629372601623	FALSE
520241	520251	159.133165193533	-0.299789858549321	-0.339352914468746	0.0620811889451443	FALSE
520252	520480	626.458221654468	-0.0775407717111431	-0.0157899220876497	0.369101866113936	FALSE
520481	520811	1023.1635215572	-0.180604445654468	-0.109518099809829	0.0033944235041375	FALSE
520812	521023	764.504628150126	-0.0113557552244709	0.00450258038612233	0.890664622455503	FALSE
521024	521027	245.418986441048	-0.000298259250161677	-0.726712682494187	0.998382933107911	FALSE
521028	522314	3553.4509369195	-0.0643477802176929	-0.0182300988266844	0.223500834575668	FALSE
522315	522315	72.7220418584455	-0.150947028242835	-1.49754886224868	0.51622905487277	FALSE
522316	522422	512.103272129291	-0.158140147248292	-0.0920798555283315	0.0642604438594939	FALSE
522423	522425	205.28415003316	-0.163675568032618	0.696597896182486	0.283242730437828	FALSE
522426	524423	4385.83395773554	-0.0381214189432374	-0.0204054099514923	0.615403574033343	FALSE
524424	524459	1088.2588442193	-0.180027561175341	-0.252628792963665	0.182009049695762	FALSE
524460	524921	8053.80475935052	-0.0485026353257738	-0.0496997644675533	0.302737165522549	FALSE
524922	524994	1581.74992640853	0.0121356309720955	0.131651045114595	0.780342085151395	FALSE
524995	525039	1214.61146125569	-0.166040143691059	-0.130409756337633	0.0948134710304359	FALSE
525040	525042	697.558524065545	-0.24014154867816	0.752879472293362	0.0585743474359296	FALSE
525043	525291	5709.14436566551	-0.0703423324088005	0.0157260224656226	0.170240903462337	FALSE
525292	525328	1562.02149766301	-0.237899443345072	-0.231468190518511	0.0802252922836027	FALSE
525329	525881	6450.51719613621	-0.0218364003143269	0.00347176464492136	0.530793641673499	FALSE
525882	525886	109.556144192544	-0.109013122091471	-0.539967318554559	0.551349191809554	FALSE
525887	526668	2010.36929037363	0.066801004832354	0.029380644905342	0.210372562850476	FALSE
526669	527910	3142.23775911455	-0.0610880565370431	-0.0278284065060605	0.134175914380686	FALSE
527911	528681	425.791177683718	0.0395404056088376	0.0126841661492359	0.808122814220034	FALSE
528682	528930	6344.60962787954	-0.0876203882613707	-0.128176338724542	0.485979102638116	FALSE
528931	529196	12392.4657795779	0.0652682989408233	0.0267087193543388	0.654837295765865	FALSE
529197	529328	4833.43349139466	-0.0557203060651393	-0.0904244108900872	0.765973125222322	FALSE
529329	549938	1862.58395354025	-0.0559093223323264	0.00044020485218547	0.802950698880197	FALSE
549939	550126	436.531925194368	-0.0727559220072603	-0.0813336994463245	0.779075703504713	FALSE
550127	580805	25112.0449324133	0.0597754122202158	0.000336199085816817	0.347126371292895	FALSE
580806	580807	13.5176173262683	-0.5632131214946	-0.759007140527156	0.0921458435683457	FALSE
580808	581169	263.055734401196	-0.197211444801413	-0.0485453655252279	0.309231959602557	FALSE
581170	581170	34.2821627537749	-0.439391521526954	-1.25402126403912	0.1471335646919	FALSE
581171	592160	1682.46162683531	-0.0817614721975506	-0.00557021608486872	0.0569136286746804	FALSE
592161	592161	19.7603336689018	-0.0133543371908203	-1.21198524483071	0.963109572778404	FALSE
592162	603224	551.762744482067	0.0849392994345666	-0.00039272466427697	0.447969467265305	FALSE
603225	603226	125.909384809588	0.325529533007561	-0.750147365768377	0.204875457086549	FALSE
603227	603827	1384.52369759539	0.277234600704951	0.121663872441986	0.00751400145224131	FALSE
603828	604625	822.43996081846	0.109020445769421	0.0293801669708269	0.215544470171077	FALSE
604626	604627	65.2069066238296	0.263004107252132	-1.07866165352418	0.223088748290746	FALSE
604628	609783	281.885198295992	0.0402430733190161	0.000688128144594646	0.739532850092981	FALSE
609784	609788	25.0337863353449	-0.850280222861872	-0.56078069813847	0.0048749379413067	FALSE
609789	611494	582.400941930228	-0.215891400242194	-0.022231435980319	0.0114269167136012	FALSE
611495	611599	80.8733747491156	-0.542781322119216	-0.129064479392623	0.00944326273999969	FALSE
611600	615924	1383.81748364837	-0.0815529456217825	-0.00708067425360778	0.138182273783917	FALSE
615925	616188	340.990591624087	0.386020943396575	0.158283868527051	0.0221625053913434	FALSE
616189	623514	1889.80116659091	0.0640397534715195	0.00393713957350922	0.156854114133914	FALSE
623515	623516	13.3162711510612	-0.782445559811111	-1.00871110914524	0.024949783011256	FALSE
623517	626656	359.919710506324	-0.0202546761919148	-0.00224097226997091	0.853971366071734	FALSE
626657	627078	706.050402628801	-0.380325712779193	-0.109475243998418	1.62661541716561e-06	FALSE
627079	627081	81.0360266619506	-0.425603445868775	-0.949505240697789	0.0530273613135284	FALSE
627082	627397	389.938663936883	-0.350578216797298	-0.0608755724001905	0.000476614788316937	FALSE
627398	627405	109.383781638485	-0.674779847406367	-0.651627442526153	0.000397354460508841	TRUE
627406	627447	66.462461673946	-0.673441818522885	-0.0853138256332268	0.00614083939124796	FALSE
627448	627455	47.1288767155252	-0.727985150716836	-0.573979270003139	0.0110736832488459	FALSE
627456	627589	161.211021318194	-0.523523829708076	-0.139993976021621	0.0069725516105295	FALSE
627590	627590	37.28020188846	-0.687016953885699	-1.46698721281714	0.0316801760439471	FALSE
627591	628964	1948.8612155359	-0.366126766934338	-0.097871022074791	1.09269178246376e-06	FALSE
628965	628965	48.2124103537118	-0.414785396444958	-1.22507357430408	0.0969407836885078	FALSE
628966	629145	269.803870259876	-0.120386074832184	0.00516095240335549	0.383585875129853	FALSE
629146	630750	2572.82265347247	-0.285644616503105	-0.0859296731214192	0.000985664314904972	FALSE
630751	630752	68.8013779162493	-0.482001212699351	-1.06794097070099	0.0187403237927793	FALSE
630753	631276	942.97866916631	-0.410303298995314	-0.137137526527411	0.00105123317518251	FALSE
631277	631284	189.354304260489	-0.396900986924935	-0.577026904276189	0.10040260458397	FALSE
631285	631597	563.457550634459	-0.352760287443727	-0.104775303763467	0.0261256519227586	FALSE
631598	631598	43.8117465962131	-0.365879001411859	-1.50938979030042	0.161449872228937	FALSE
631599	633455	1801.28059575922	-0.36558002696019	-0.0906635351724499	0.00337125560951415	FALSE
633456	633463	59.1716424855392	-0.479885126799882	-0.578709465822231	0.116638358181226	FALSE
633464	633816	411.483569335139	-0.370188124710745	-0.0825972743782988	0.0992309839035747	FALSE
633817	633817	92.4560692168502	-0.426044869753798	-1.31478484841111	0.212383473517619	FALSE
633818	635079	409.674573630387	-0.311137113749081	-0.0410391756386547	0.150444912573281	FALSE
635080	635379	2207.91868376002	0.222948894699734	0.131008580264839	0.179777618846794	FALSE
635380	636181	1758.15641576893	-0.165603136272729	-0.0752796365618964	0.654825779286957	FALSE
636182	636183	148.900998137288	0.247430062683456	0.901446268957367	0.51938658401371	FALSE
636184	636585	697.153324209455	-0.0795143801597693	-0.031528681850785	0.8288869824399	FALSE
636586	636936	705.295400507034	-0.614250273483227	-0.148912347494975	0.400373528580075	FALSE
636937	637662	1085.42809303648	-0.251144030953805	-0.0590908974352093	0.587793940419901	FALSE
637663	637663	91.3422346520961	-0.1710770718399	-1.14230273490458	0.721084024261562	FALSE
637664	637668	102.43659030515	-0.0732020952006273	0.498325969261326	0.875889527521415	FALSE
637669	637675	189.9654660644	-0.316555791410583	-0.565090724851852	0.527527256240592	FALSE
637676	638625	1621.86020693955	-0.0893211044631395	-0.0101225257125919	0.844799934440006	FALSE
638626	638632	103.434798403195	-0.0379114401467119	-0.605832334415025	0.934595386866481	FALSE
638633	638675	120.939047663753	0.0706450335643116	0.0452501049881996	0.886168525043341	FALSE
638676	638682	71.2601145920101	-0.036228226573011	-0.533389020627259	0.940918859878312	FALSE
638683	639183	644.880718196937	0.0108242199958348	-0.0112896690890479	0.981133065766121	FALSE
639184	639193	80.3209368676506	0.539182521562912	0.335978828131422	0.340305397201499	FALSE
639194	639219	88.6337426228463	-0.0939100026824147	-0.274055262936087	0.860913434312766	FALSE
639220	639245	69.2355120184059	-0.23855250122939	0.081117320398022	0.661664602414208	FALSE
639246	639253	41.8435074869498	-1.53024508863345	-0.852182101730774	0.000663131371136757	TRUE
639254	639435	242.443244719702	-0.45404512452651	-0.163512445801962	0.365864004968636	FALSE
639436	640192	854.30165876887	-0.116316034968877	-0.027028936727383	0.837273095643495	FALSE
640193	640193	16.9535794756342	-1.98512420273335	-1.25208217385686	0.0816077363882315	FALSE
640194	640410	1105.72555235253	-0.061230642932348	-0.0982414811966257	0.73808193298531	FALSE
640411	640434	674.754463908203	-0.0763652155815628	-0.379210989567415	0.735584269869603	FALSE
640435	640478	702.645638336368	-0.082209114993951	-0.130442322591572	0.663921776622493	FALSE
640479	640479	104.987768900282	-0.54563342353565	-1.55478986051007	0.0937004735689984	FALSE
640480	641464	1022.2266946398	-0.325203892641987	-0.0750094139355846	5.82034080874762e-08	FALSE
641465	641467	119.779164885729	-0.474197739655107	-0.888494251705261	0.0143567115443127	FALSE
641468	643986	2285.42512491234	-0.145421477451826	-0.0336707340086622	0.0982920224713274	FALSE
643987	646589	567.342627357043	0.00491722286002379	0.00371507300293863	0.964645668838013	FALSE
646590	647022	1038.16820504743	-0.110850693647894	-0.0417057867962704	0.253381778130064	FALSE
647023	647500	1330.85319587063	0.0297482632885201	0.045066762480279	0.771838115782848	FALSE
647501	647649	576.372300793585	-0.200092372428726	-0.125256562724779	0.00939443326259078	FALSE
647650	648603	5393.26768244419	-0.0167649770265277	-0.00589613942300109	0.779194615278882	FALSE
648604	648604	293.75415742752	-0.0239141436345866	-1.17934969587605	0.876867116348569	FALSE
648605	649969	1448.21288249768	0.0806074403547213	-0.00387694927438106	0.520251718642836	FALSE
649970	650069	3297.13753411477	0.321897405122594	0.343388145166137	0.0739976868371919	FALSE
650070	650338	6923.04593342799	0.203598436678177	0.164803822787817	0.000813158645432657	FALSE
650339	650366	1584.73431750579	0.34257963799927	0.453957888120358	0.00106866201245947	FALSE
650367	650830	11867.1321930592	0.197226030574619	0.149093432369336	0.0304027499765405	FALSE
650831	650831	1292.82189193977	0.033468829552912	-1.28575719254363	0.621325078679401	FALSE
650832	651267	12458.6881087578	0.13498477882941	0.0775531811412985	0.10964088939833	FALSE
651268	651613	9673.14625407971	0.201100378936281	0.168713383364973	0.0314554649267775	FALSE
651614	651614	734.944342519318	0.236935304415763	-1.07592563717178	0.0582482680618177	FALSE
651615	655376	11337.0317032651	0.158876474473199	0.0103598593072077	0.155612653756751	FALSE
655377	655378	42.4686127515438	-0.265782930669733	-0.868246292084131	0.275284234575109	FALSE
655379	655742	717.064035987752	-0.145137435417157	-0.0690912028972049	0.114840325712676	FALSE
655743	655743	120.562507067176	-0.132930733585823	-1.30972931214165	0.510477540037477	FALSE
655744	657298	3197.30636340663	-0.104307458478148	-0.0372099512808628	0.0950600873995004	FALSE
657299	657435	680.582617903598	0.0144357278516497	0.0700689582356202	0.902144173891722	FALSE
657436	657436	260.531058124939	-0.033781981682542	1.41080168576577	0.864490264896604	FALSE
657437	657640	810.889836498874	-0.110163271112014	-0.0433818418973724	0.202360617393571	FALSE
657641	659954	1254.70538725404	0.0925136603438918	0.0126675213609653	0.0620206238456882	FALSE
659955	660032	339.261432998768	0.335873481133548	0.236370738229762	0.00115188235597271	FALSE
660033	662679	5472.63680787037	0.231118848744158	0.0767363648573403	6.95733480615406e-08	FALSE
662680	662680	64.5360571923274	0.315648042047907	1.34415846900314	0.201566428496896	FALSE
662681	671358	2888.61755054747	0.100117390290571	0.0090676872075048	0.0157525113068597	FALSE
671359	671359	19.7425843075985	0.634171303731182	1.12274512417466	0.0591546960620177	FALSE
671360	673326	1138.68713889381	0.397201625929461	0.0782859628877437	2.46330803075531e-05	FALSE
673327	673340	69.1973265830551	0.770949498621943	0.523461549646223	0.00513469285789215	FALSE
673341	674735	754.781832376113	0.557584394611327	0.0929955897457158	1.51635959171245e-09	FALSE
674736	674749	49.1082239932785	0.770298525497603	0.448474002719308	0.00982415082969906	FALSE
674750	679455	205.960519612881	0.100818642544524	0.00079467676403759	0.4690501930427	FALSE
679456	679737	777.301944292024	0.375247010554162	0.181927762397032	0.126640897432601	FALSE
679738	679744	210.156294948419	0.288080453330281	0.705888165190292	0.389008309146685	FALSE
679745	688272	1139.2732022515	0.085126645554736	0.00489933156263537	0.531385547398411	FALSE
688273	688290	21.8858003674519	-0.936520378688852	-0.299365721467493	0.00216234813173538	FALSE
688291	691213	2678.040025506	-0.0952047213864801	-0.0250391529437488	0.0149088375628079	FALSE
691214	691443	279.325057885345	-0.330179774846689	-0.118390794486815	0.00435966171940729	FALSE
691444	691445	78.2664857453387	-0.293180939524569	0.865440278961435	0.131462900896698	FALSE
691446	692078	763.252926764922	-0.0717941627892949	-0.0117943757963175	0.335863429399359	FALSE
692079	692079	48.9964473368576	-0.14587756165188	-1.43479069500892	0.515286387080626	FALSE
692080	692534	440.2945758649	0.00233750197325328	-0.0152490962109438	0.979484688846626	FALSE
692535	692537	72.8910840154084	-0.0442455008590934	-0.809955460080858	0.836011981279604	FALSE
692538	692651	198.243800077457	-0.279418309456393	-0.0555721447582702	0.0576711691577768	FALSE
692652	692866	1748.40901174128	-0.481302724359154	-0.304793986508505	2.62598351526279e-08	FALSE
692867	692901	614.370062609558	-0.244208083961206	-0.0477099264763415	0.0664783296256711	FALSE
692902	692903	517.760636945279	-0.279669354127154	-1.12803244944437	0.0124185509414025	FALSE
692904	692931	1390.45576032924	-0.228341398799304	-0.313048624903154	0.0551810469110687	FALSE
692932	692935	918.624512508576	-0.217587311799146	0.406972437631765	0.108235183331666	FALSE
692936	693152	3771.90648429419	-0.328651270368616	-0.196405405519418	5.26371625797712e-14	FALSE
693153	693153	1053.03573769843	-0.399768561360424	-1.61381802005548	1.44072594725564e-10	FALSE
693154	693425	5781.29338103236	-0.307662989010514	-0.157749269356463	1.93544239380259e-09	FALSE
693426	693508	1101.67067663623	-0.380310773736265	-0.333124954328563	3.58556532282965e-05	FALSE
693509	693852	5836.49925730643	-0.289437560727692	-0.139877118443357	1.17658134144283e-08	FALSE
693853	693858	580.006379959309	-0.301290685879774	-0.699031343262892	0.0022488352722453	FALSE
693859	694053	3403.92617605938	-0.297602046018869	-0.220387072600172	1.22632269798908e-07	FALSE
694054	694155	2329.74879465202	-0.465554146933038	-0.405993298420793	1.46569040701238e-34	FALSE
694156	694303	4696.28614150888	-0.350649749142598	-0.174542524781382	1.21130829782831e-15	FALSE
694304	694642	478.721099536185	-0.387824071602516	-0.0139828113586108	0.021110579841865	FALSE
694643	694655	205.650658134341	-0.423586512377221	-0.442397027015663	0.113996262311777	FALSE
694656	695953	2559.08903179738	-0.368131323705391	-0.129696391232948	0.005320580002989	FALSE
695954	698406	810.971525431947	0.0177126532442486	-0.0031482680012792	0.86315689296573	FALSE
698407	700847	1401.22362411182	-0.227778618271525	-0.0333078194047968	0.00757683956884012	FALSE
700848	700853	28.5515064286637	-0.795023696401422	-0.525787622014483	0.00331524977483453	FALSE
700854	701484	450.920450738012	-0.253743993503402	-0.0660685307780985	0.0273332630516741	FALSE
701485	714284	3883.71122278616	-0.102297450398261	-0.0152670254930005	0.218763434206535	FALSE
714285	714297	322.777546261001	-0.0121167134991538	-0.286280872585939	0.917341489345814	FALSE
714298	714313	165.775078686879	0.150127469079214	0.273443802106478	0.432187972216388	FALSE
714314	714568	1309.49475906353	-0.0383003547398671	-0.0743722666037827	0.529744259782336	FALSE
714569	714789	871.905166101635	0.0190072525845008	0.0944272616264357	0.766855348177186	FALSE
714790	715147	2286.36736088717	-0.0543082733096569	-0.0407343969155591	0.299657054011451	FALSE
715148	715150	336.019551344252	-0.099234884875507	-0.764359577026299	0.374926754760685	FALSE
715151	715333	1018.43315149273	-0.0499025206126979	0.0338700867240831	0.448055014944442	FALSE
715334	715334	228.239700470037	-0.00593996449700164	1.16411623229165	0.976735482920026	FALSE
715335	715921	5538.59522622442	-0.148991421962814	-0.0839838299251315	0.000818322218813287	FALSE
715922	716082	1368.81514523605	0.031200738573819	0.0568056569390561	0.591329366212165	FALSE
716083	716084	251.874803877749	0.109186190287564	-0.873842085312769	0.412185150473085	FALSE
716085	716344	3241.07790903682	-0.0816065374982167	-0.0192361436992823	0.24111436638153	FALSE
716345	716535	3615.64658732878	-0.187238836878034	-0.156914301508041	8.38006331951328e-05	FALSE
716536	718866	2313.88481924198	-0.067854187647716	-0.00529281306841953	0.346003114469268	FALSE
718867	718870	60.4516066781	-0.112220485991338	0.581284418865295	0.673389238553341	FALSE
718871	720620	1762.03555947144	-0.189423864174127	-0.0566189392701149	0.00052610649024929	FALSE
720621	720622	34.2471717335158	-0.140661574259938	-0.891136584856868	0.565963742975195	FALSE
720623	721563	1383.95388543529	-0.124720654758535	-0.0173687732731802	0.0485126682251159	FALSE
721564	722026	806.108238162303	-0.200550352919016	-0.0951850386710949	0.0255738121957364	FALSE
722027	722214	428.207744590096	0.0224563335714482	0.0267061350484836	0.905592739663519	FALSE
722215	722215	98.2955203447703	0.0958574506638317	1.31240486698728	0.646877374952931	FALSE
722216	722777	1313.37587191748	-0.185874201410381	-0.0629344995384084	0.0707112790290456	FALSE
722778	722779	205.64781143014	-0.313546987792353	-1.06775160398975	0.145548100727906	FALSE
722780	722864	348.808007779294	-0.208882751718337	-0.0290630241267916	0.186295794287181	FALSE
722865	722866	60.1644049273673	-0.291552367885247	-1.1271683728949	0.190952699720402	FALSE
722867	723213	614.255170328525	-0.152757630303085	-0.079302012256173	0.154962085743983	FALSE
723214	723222	134.938424574695	-0.0138090580743912	0.340311982214691	0.944335333161165	FALSE
723223	723550	774.966275552124	-0.0908538499661205	0.00433386745122913	0.179691244528361	FALSE
723551	723553	204.569720693299	-0.136297044547415	-0.750599035484917	0.424103478104737	FALSE
723554	724741	3005.40611372419	-0.150090178966142	-0.0343593895374421	0.0243210417808359	FALSE
724742	724777	326.429052347905	-0.346476066408741	-0.264441240838855	0.00178526018195002	FALSE
724778	724998	258.682572343777	-0.258317153936222	-0.0387503962724375	0.0456275338908958	FALSE
724999	725938	1257.63903093961	0.367042351705706	0.112920912414627	1.99482711046889e-09	FALSE
725939	725939	109.830759178551	0.266519643895407	1.53791849643674	0.137789866964744	FALSE
725940	728668	276.960766724062	0.16733141811462	0.00184957516545378	0.147359624160982	FALSE
728669	728926	2353.52854241094	-0.169231870138995	-0.176132348202213	0.0192910124458518	FALSE
728927	729247	5499.07994288669	-0.0731670223174672	-0.0815531555337239	0.317437534807767	FALSE
729248	729256	245.753238789565	-0.0351697959176087	0.314415259727267	0.855790202292713	FALSE
729257	730505	18516.1422547242	-0.210952551454968	-0.134838323165187	2.89450269086518e-20	FALSE
730506	730519	789.11873343671	-0.0738710068152388	0.152741857652929	0.27183933959534	FALSE
730520	730520	725.244346929585	-0.0854084135663368	1.54688460794341	0.215663907734914	FALSE
730521	731363	12956.4689803313	-0.136276776572472	-0.0736750600885215	9.73885344159324e-05	FALSE
731364	731374	506.296333702824	0.00864375824483075	0.334166461453447	0.941082715266906	FALSE
731375	731465	2077.12428726907	-0.235812425861785	-0.150147189777575	0.000143407061874106	FALSE
731466	731471	1174.09231598901	-0.271219954950423	-0.596937781786882	0.000941827651207	FALSE
731472	731475	806.822295430088	-0.13896663839571	0.486818421547318	0.100238249811492	FALSE
731476	731599	3036.08670753859	-0.145821531871015	-0.122639838079482	1.69778563385891e-05	FALSE
731600	731624	1579.86204935113	-0.185902623938809	-0.364155978484247	2.74160183488329e-05	FALSE
731625	733076	4637.24368203576	-0.0475738202763741	-0.00295103739429683	0.339308568638061	FALSE
733077	733216	540.355249033786	-0.0457403939682188	-0.0813058244399454	0.606353378791515	FALSE
733217	733220	183.917287853461	-0.0176617279984166	0.587651925398298	0.916089016407377	FALSE
733221	733253	238.460880787767	-0.0850470243742568	-0.162465363144525	0.52338938605084	FALSE
733254	733486	755.752485741023	0.071482358958716	0.046168382060354	0.420044632942098	FALSE
733487	733489	248.188817205019	0.0711451447881155	-0.729730469201608	0.57303133535801	FALSE
733490	733491	256.569422997003	0.142141589085205	0.81544829114357	0.26645096405215	FALSE
733492	733665	607.424910163772	0.0663765955030715	0.0567100514347054	0.489508321277171	FALSE
733666	733666	123.652330204564	-0.0288338311294358	-1.32352434396764	0.882504667502243	FALSE
733667	734826	2514.18058251573	-0.0412717503550129	-0.0153174284386403	0.522668733613743	FALSE
734827	734827	133.91226224711	-0.319565192886244	1.11129507923445	0.108755030114442	FALSE
734828	734843	277.354002587305	-0.238512285050481	-0.320551867484966	0.0618655090498861	FALSE
734844	735193	1335.03034298042	-0.0247302335567343	0.0296961284200392	0.756427067498834	FALSE
735194	735198	223.765471810162	-0.194459668090701	-0.55257140434494	0.286541334065276	FALSE
735199	735833	2430.85477353891	-0.0689498607889778	-0.0320096873179958	0.147859056050987	FALSE
735834	736475	1287.5264452686	0.0624710813985212	0.00378448396768861	0.250429306751768	FALSE
736476	736815	1387.41694453095	-0.187431053575411	-0.113677694981996	0.00891351932552625	FALSE
736816	736816	148.1034434444	-0.000295829621246572	1.35069525715868	0.998832859602109	FALSE
736817	737172	1588.22989790739	-0.0620272742462109	-0.0441745822799766	0.472300930977115	FALSE
737173	737272	547.301464578089	-0.221326901599173	-0.167564983960578	0.0260670492495001	FALSE
737273	737274	22.7006343031376	0.15183113158754	0.901224169608508	0.596249023117022	FALSE
737275	737981	1406.13170722009	-0.11571596005717	-0.0195697442779917	0.134444394172534	FALSE
737982	738275	748.86899198711	-0.31617957733321	-0.125720082417886	0.00027027854060642	FALSE
738276	738277	116.427132682669	-0.417264907704736	-1.19416919572028	0.0288777269824901	FALSE
738278	738343	358.261223525982	-0.32367565136303	-0.0790771754004925	0.0510835406798836	FALSE
738344	738345	268.400210589348	-0.344038721031278	-1.09983236249331	0.0628553912665086	FALSE
738346	739027	1634.76976062451	-0.241277637012055	-0.0746880300967742	0.000370359568968378	FALSE
739028	745277	3007.43639804184	-0.177076356847589	-0.0244384435258337	0.0170885470096484	FALSE
745278	745285	16.511016123154	0.970506829558188	0.428015686435473	0.00229595145155588	FALSE
745286	746273	806.630497012316	-0.0127163628721185	0.0072798969257781	0.903282328179838	FALSE
746274	746493	141.629960284527	-0.335746882008409	-0.0850567790147714	0.0980049556025726	FALSE
746494	752418	335.668255763255	-0.0573041604787328	-0.00039147378930399	0.599049615593052	FALSE
752419	752987	1455.52978495581	-0.199719107227479	-0.0666588339612874	0.0163318432475454	FALSE
752988	753002	289.481751289498	-0.382160452870316	-0.43344885635642	0.00216034050061262	FALSE
753003	753083	660.381844679869	-0.245535933417931	-0.121770237593425	0.0095623651747653	FALSE
753084	754127	885.870495039784	-0.110757310984189	-0.0200253514248884	0.266188335800899	FALSE
754128	754132	49.9854965575236	-0.33327927357233	-0.503386066413967	0.180696581314486	FALSE
754133	757237	716.092789709167	0.0623439656489341	0.00286496134160538	0.366981352368151	FALSE
757238	757415	528.537604342524	0.206429219370736	0.120158413600697	0.115936797704	FALSE
757416	757417	44.4246046149607	0.214268792145913	0.95889268725692	0.438927106010725	FALSE
757418	757618	295.15060398329	-0.0464218692133963	-0.0620032582183613	0.786747305373962	FALSE
757619	788432	7365.15056156619	0.0207402564520503	-0.00270320780332475	0.571848278027529	FALSE
788433	788433	547.641807435759	0.114539395628158	-1.49673760382697	0.270184516558889	FALSE
788434	788611	1334.57476173869	0.075304416058704	-0.00784906917308276	0.403482592435346	FALSE
788612	788979	464.16884168728	0.531115971619919	0.130170289833581	1.79626945062951e-07	FALSE
788980	788980	74.924592782603	0.725165716101387	1.6023993457524	0.000475032910538674	TRUE
788981	789568	478.250459559976	0.473639101042511	0.103700066039896	2.50833800797979e-06	FALSE
789569	789573	106.13118253351	0.60345632348421	0.710230865520918	0.011970557104357	FALSE
789574	796089	226.546369643876	0.231574557494591	0.00069220363552064	0.153381419020683	FALSE
796090	796600	2367.36384277119	-0.114070465495461	-0.05734179344659	0.00880876934012993	FALSE
796601	796611	329.620673537876	-0.314900596731973	-0.487866103988517	0.0177825342924318	FALSE
796612	796812	909.214019868792	-0.255694919097668	-0.033670034430304	2.78533204245592e-05	FALSE
796813	796815	315.684064040205	-0.324657388180862	-0.858645726741588	0.0188293753951981	FALSE
796816	798216	7743.56061664001	-0.185191181677268	-0.0984609326794585	0.00663557210183646	FALSE
798217	810668	2478.17521335338	0.0707534707539809	0.00402410255342067	0.10693770687594	FALSE
810669	810669	116.600712321843	0.131640744032112	1.24812894864551	0.465599261573567	FALSE
810670	810880	479.887048292126	0.170293296345706	0.0962222106547601	0.0754940101486898	FALSE
810881	813745	2245.1792893303	-0.0245121793529254	-0.0142849477275162	0.656182391206297	FALSE
813746	816230	166.398015734085	-0.119840834529731	-0.000645488219402567	0.536096525993603	FALSE
816231	817106	1573.47367186112	-0.173941469987722	-0.0486355228660047	0.000313772904703618	FALSE
817107	817118	149.919788210123	-0.272862737999011	-0.327004104763658	0.147866404205524	FALSE
817119	828190	1095.38747335933	0.0271138073822946	0.000690192794483012	0.754672583134137	FALSE
828191	828944	1272.36186515237	0.353554626042144	0.120590364897794	0.000281492717198111	FALSE
828945	828951	48.1365198156329	0.764760512469898	0.733462970262301	0.00311434590784677	FALSE
828952	829278	429.033342718777	0.320826442368004	0.0981379016748223	0.0116141656453891	FALSE
829279	840947	2804.88912038846	-0.00998532211885914	-0.000530849050365287	0.758619872643496	FALSE
840948	841861	1875.37808081974	-0.143387731460572	-0.0582349465051112	0.0469434302941982	FALSE
841862	850377	951.053306573603	0.0850213665217713	0.00347328374588161	0.270267742846365	FALSE
850378	850974	11966.4534088357	-0.0415391016330401	0.00462016336822311	0.635180869790341	FALSE
850975	851478	16483.7318598652	-0.0986236266468041	-0.0825030231004062	0.15963937829016	FALSE
851479	851487	3019.09096992348	0.0649318804986813	0.378124899770651	0.631584240990446	FALSE
851488	852163	17688.9095848843	-0.0731451608312754	-0.117754095815405	0.386621338572527	FALSE
852164	852185	925.42854030737	-0.34684550011453	-0.434899924093252	6.09968913173867e-07	FALSE
852186	852898	9072.84795058797	-0.272123969033831	-0.149654361826463	0.000148065227110282	FALSE
852899	853158	3687.38490488855	-0.330711597491805	-0.250180073868946	9.33067814135323e-09	FALSE
853159	853368	3464.73897696521	-0.244986432260546	-0.124218543889621	9.06489868136245e-05	FALSE
853369	853426	2362.82575369762	-0.293863797454787	-0.329392007013918	1.10034083692344e-10	FALSE
853427	854443	14555.9075991074	-0.21291831537433	-0.137434663609798	0.00400046625615968	FALSE
854444	854450	223.292452223055	-0.476141920658931	-0.656167186720278	0.0106513245254851	FALSE
854451	854581	738.990760703734	-0.31093555387914	-0.121488636078444	0.000411551011310124	FALSE
854582	855044	2867.33317075168	-0.405986857523711	-0.238239456326262	1.59995820826962e-15	FALSE
855045	872601	1428.04728427365	-0.0756429947643632	-0.00238284964631778	0.27586041474606	FALSE
872602	872603	36.4887985720112	-0.177180124446259	-0.756820785210676	0.503080057982769	FALSE
872604	874327	1751.84621241789	-0.0755110217959536	-0.00879600579024468	0.301835163144931	FALSE
874328	874331	77.1457680291723	-0.0526607480523048	0.612213864199115	0.83433597339939	FALSE
874332	874769	1021.94116124869	-0.210589570218319	-0.0525089730709006	0.00498321674002657	FALSE
874770	874771	185.264282188181	-0.245252075516806	-0.872590195684038	0.218299145188247	FALSE
874772	876552	528.617468741846	-0.125437857976371	-0.00453307069675511	0.353401429711556	FALSE
876553	877219	885.210594714927	-0.224346524934919	-0.0722288164191328	0.00796786508476095	FALSE
877220	883994	1395.68302406896	-0.0297979109372648	-0.000540159082608321	0.699677236708665	FALSE
883995	883997	71.9803942602954	-0.175872070733266	-0.713050967825559	0.515254595795072	FALSE
883998	886109	3399.01711539965	-0.178175898091872	-0.05337874921973	0.00724346793453167	FALSE
886110	890818	353.48347401778	0.0103269079681236	0.000815526183475921	0.956223641863396	FALSE
890819	891079	118.832111002692	0.498030467660908	0.105639368017443	0.0924101819830767	FALSE
891080	891083	16.9600340585806	-0.039945140003513	-0.500683562278749	0.904498334920234	FALSE
891084	903918	2666.25059442899	0.0337362848613292	0.00278787107001792	0.71219387238049	FALSE
903919	905471	846.352528798269	0.247731011608813	0.0520055936922481	0.000681263119133201	FALSE
905472	917653	1915.60063574391	0.0759527538514569	0.00439879334812803	0.0935980444150803	FALSE
917654	918867	1363.44110532326	-0.0588020947651526	-0.0263704797251177	0.215535878819839	FALSE
918868	918871	47.200625248359	-0.17754774308601	-0.612200986598211	0.439200669072166	FALSE
918872	921321	2631.75465158762	0.152668971660392	0.0213758442800316	0.000224818885370208	FALSE
921322	921329	229.284269706231	0.192913056287177	-0.359440739497427	0.165009979416277	FALSE
921330	921788	1985.47978442793	0.238958470437491	0.121240896285001	0.000338809893800751	FALSE
921789	921789	118.074236157057	0.105724433139523	1.6133872334018	0.560790683636129	FALSE
921790	921884	393.59056256961	0.0524363210813111	-0.0625408430020138	0.580317955547329	FALSE
921885	921885	203.101000102717	0.0902883863005914	-1.14449750900173	0.506058654473613	FALSE
921886	922397	1306.95779018649	0.164328667583726	0.065437032166413	0.0191924667664352	FALSE
922398	922400	106.208928219758	0.358907626637041	1.02859884032282	0.064433600570367	FALSE
922401	923769	2401.14149523409	0.22642293739166	0.0512703194362873	0.000188077152380289	FALSE
923770	924134	4676.79843957458	0.406594450851139	0.275782932031229	1.71117017229936e-07	FALSE
924135	924803	638.80935321818	0.307189411680747	0.0440463402714941	0.000477763574747204	FALSE
924804	926408	1212.45557621942	6.57232716556263e-06	-0.0034905597639701	0.999905351415663	FALSE
926409	926410	113.212806156925	0.0492025833229587	-0.765228756343413	0.808961287920502	FALSE
926411	926413	115.830952175379	0.0692358216258482	0.674234646539158	0.735773193784676	FALSE
926414	926512	326.25242337964	-0.0656342929132076	-0.0594003818383128	0.622686673835753	FALSE
926513	926523	188.395866983677	-0.0830425065554162	-0.420482106313136	0.649565592354205	FALSE
926524	926657	404.596611143986	0.0292339760717315	0.0502818244181119	0.821650585399589	FALSE
926658	926688	159.419856135632	-0.194070622936574	-0.233633404558325	0.253050595948276	FALSE
926689	927410	403.675792387648	-0.118654307758864	-0.0369318779417811	0.398545181921643	FALSE
927411	928029	476.376455101134	-0.489960925444445	-0.113452243250337	1.59190231185822e-07	FALSE
928030	928533	219.466655530227	-0.334212917611806	-0.0453742234338992	0.029885841875876	FALSE
928534	935752	1196.75253077142	0.114838665985793	0.00754643717567258	0.253867643310502	FALSE
935753	935756	74.7041999998544	-0.308010944148583	-0.552120363247204	0.125777097794091	FALSE
935757	936607	1176.03754616266	-0.0645364548383597	-0.0135570167495655	0.396808545400383	FALSE
936608	936609	47.6170919628386	0.132688648738882	-1.07628923476059	0.654200899862708	FALSE
936610	937015	1022.13421828608	-0.0167475987933566	-0.00946545987636607	0.823605033552447	FALSE
937016	937022	158.317021831107	0.0789079458425286	0.619489304087048	0.685341094391665	FALSE
937023	938128	4963.46712071113	-0.0822009743193322	-0.00960219967026873	0.19561141572966	FALSE
938129	938129	505.997814948037	-0.0504087850343976	-1.15672128929496	0.683868851937186	FALSE
938130	940274	2019.66327040668	-0.00549249908948264	-0.000763070075994605	0.922811382238147	FALSE
940275	940281	62.5234499194029	-0.675035374645859	-0.624999352255691	0.0234204387122162	FALSE
940282	941077	862.165759180089	-0.169639397650988	-0.0558378612949461	0.124408388768754	FALSE
941078	945506	2957.17486731047	0.061972804798762	0.00792264226173927	0.360667170771783	FALSE
945507	946413	1091.61657936617	-0.243961413816954	-0.0743306151593066	0.0139994119726747	FALSE
946414	946647	244.579619832996	0.248080494170922	0.0165998870155502	0.434059680656657	FALSE
946648	947115	972.845017276034	-0.29337338997469	-0.115426905969057	0.31781915546805	FALSE
947116	947848	1528.10326985231	-0.0938566593009234	-0.0289091223933136	0.811488757464741	FALSE
947849	948199	705.295400507034	-0.614250273483227	-0.148912347494975	0.400373528580075	FALSE
948200	948925	1067.47713659535	-0.253317519457948	-0.0573832375548777	0.582912345259869	FALSE
948926	948926	91.3422346520961	-0.1710770718399	-1.14230273490458	0.721084024261562	FALSE
948927	948931	102.43659030515	-0.0732020952006273	0.498325969261326	0.875889527521415	FALSE
948932	948938	189.9654660644	-0.316555791410583	-0.565090724851852	0.527527256240592	FALSE
948939	949888	1621.86020693955	-0.0893211044631395	-0.0101225257125919	0.844799934440006	FALSE
949889	949895	103.434798403195	-0.0379114401467119	-0.605832334415025	0.934595386866481	FALSE
949896	949938	120.939047663753	0.0706450335643116	0.0452501049881996	0.886168525043341	FALSE
949939	949945	71.2601145920101	-0.036228226573011	-0.533389020627259	0.940918859878312	FALSE
949946	950446	644.880718196937	0.0108242199958348	-0.0112896690890479	0.981133065766121	FALSE
950447	950456	80.3209368676506	0.539182521562912	0.335978828131422	0.340305397201499	FALSE
950457	950482	88.6337426228463	-0.0939100026824147	-0.274055262936087	0.860913434312766	FALSE
950483	950508	69.2355120184059	-0.23855250122939	0.081117320398022	0.661664602414208	FALSE
950509	950516	41.8435074869498	-1.53024508863345	-0.852182101730774	0.000663131371136757	TRUE
950517	950698	242.443244719702	-0.45404512452651	-0.163512445801962	0.365864004968636	FALSE
950699	951511	852.163081029785	-0.112845578273593	-0.0231399336017079	0.847387542061257	FALSE
951512	951512	16.790122238598	-2.05662857375678	-1.25208217385686	0.0698912142923751	FALSE
951513	952006	8026.18555603719	-0.0259295520923691	-0.0227783439097201	0.836524770107039	FALSE
952007	952240	6006.13984384901	-0.111209414999801	-0.166068152643188	0.440183643619881	FALSE
952241	952251	1594.62065178051	0.0322621086134197	0.322229673755323	0.875068789136675	FALSE
952252	952459	5521.69543536533	-0.033282023268929	-0.0153614094180102	0.852503993938335	FALSE
952460	952966	13432.8174909481	-0.193924909317099	-0.202240860351981	0.0981543162125191	FALSE
952967	953864	609.145760649602	-0.261871099267018	-0.0205778213211442	0.0756508634703171	FALSE
953865	953869	15.7564466392875	-0.554246973067374	-0.59731067805257	0.0927855064502319	FALSE
953870	954114	55.3663260444599	-0.743368512901618	-0.0866995526511476	0.077074300968255	FALSE
954115	967061	824.484074268047	0.048670105057892	0.00104926651965378	0.641947456054254	FALSE
967062	970228	1421.46943366294	-0.132742761964709	-0.0198426715474241	0.129483114038708	FALSE
970229	970244	98.6851481492731	-0.548312990068597	-0.409902387325297	0.0240898112890577	FALSE
970245	970280	267.115210708197	-0.132351611938995	0.023905453560302	0.398961986767486	FALSE
970281	970295	252.533621907967	-0.144655950616384	-0.347960297591491	0.398598064781302	FALSE
970296	976870	3234.83354186936	0.0366211147540357	0.00573523196445251	0.409526903651171	FALSE
976871	976879	177.951328838769	-0.18742729754318	-0.398338153657785	0.371468530116643	FALSE
976880	977880	1718.75338258419	-0.155639774229914	-0.0306726275059759	0.0400211185174632	FALSE
977881	977881	60.2677428250633	-0.287539635790788	-1.44031504744455	0.253863360877251	FALSE
977882	978108	428.806965205233	-0.325647910819607	-0.146343988468581	0.0123388621795805	FALSE
978109	978422	488.743086421972	-0.101306961165884	-0.0266248333979702	0.254914895302523	FALSE
978423	978430	65.9769305430309	-0.402974174911944	-0.539393131649997	0.0990685516077973	FALSE
978431	978563	150.597865391677	-0.118810499578536	0.00372306357463284	0.51597169924279	FALSE
978564	978943	507.103353766287	-0.370218920391341	-0.131566132676735	4.07955847600345e-05	FALSE
978944	978953	81.9458348505077	0.0612496252130882	0.334777664455553	0.78488474486769	FALSE
978954	978958	93.977120887698	-0.185223741265046	-0.557090047917147	0.442582592457575	FALSE
978959	979675	1110.29332496051	-0.24190709381885	-0.0557215984477788	0.000955344266063962	FALSE
979676	979676	166.756788038051	-0.367729987581217	-1.67274135426589	0.0371661543944157	FALSE
979677	980274	1274.51432662079	-0.276637498941044	-0.0815736947691774	1.38787761394068e-08	FALSE
980275	982321	1287.31300437524	-0.088754470446069	-0.0118563384808245	0.288418503719651	FALSE
982322	982322	77.9975005637819	-0.282779116487023	-1.30709890595665	0.274112068826106	FALSE
982323	984180	2078.11702359954	-0.155756541575009	-0.0438799755792863	0.0020876117130281	FALSE
984181	987103	1809.21828258839	0.0716406157151696	0.00308742148946166	0.504197748300501	FALSE
987104	987218	487.224738508203	0.372451096073752	0.199847278415726	0.738024084125889	FALSE
987219	987223	117.744190291546	0.780457399715961	0.897709505234828	0.413628829434732	FALSE
987224	987786	2717.17367578596	0.474032971921085	0.275088185793292	0.648356089169603	FALSE
987787	987821	256.545668709744	0.144489778200797	-0.0358990172997288	0.877308906254116	FALSE
987822	988229	1802.68470435743	0.410544117363133	0.205094135326874	0.698181474713886	FALSE
988230	988230	278.712612670086	0.27092253746884	1.69826237673611	0.746817922023455	FALSE
988231	988279	430.173681946701	0.398450349972423	0.17373346841643	0.699432158174313	FALSE
988280	988280	173.89880810453	0.708204383113684	1.7805989144437	0.431919394462613	FALSE
988281	988402	1009.8256609778	0.597381553481437	0.266455861516018	0.544778721181195	FALSE
988403	998578	1167.88772233586	0.0740381987668082	0.00292085497808514	0.139961753458636	FALSE
998579	1000752	1769.13805849415	-0.0793954820347843	-0.0151642675258679	0.447181235998259	FALSE
1000753	1000864	179.902679268508	-0.456376774908621	-0.23580186230735	0.0436720740605831	FALSE
1000865	1002496	10931.935664531	-0.0454264927028733	-0.0666703767453952	0.605557266247524	FALSE
1002497	1003011	32579.5392522808	0.0706518381229472	0.0486423154590079	0.260359454838201	FALSE
1003012	1003070	5500.20644019315	-0.138364871047925	-0.140545470041275	0.180894170989269	FALSE
1003071	1003729	43975.7041361564	0.0891435043316309	0.093010342488589	0.167615189655625	FALSE
1003730	1003733	1273.05019993122	0.0539981411760109	-0.654331964066447	0.547802469867265	FALSE
1003734	1003856	12404.8331304341	0.1528629504872	0.141740448702837	0.0460212440551676	FALSE
1003857	1004101	16162.4793682626	-0.0326463556914734	-0.0376742506824616	0.708674200184007	FALSE
1004102	1004127	5713.432123151	0.0434053387793306	0.252210097803089	0.555671964729413	FALSE
1004128	1004763	56780.753228147	0.0302992501700599	0.0193669986442494	0.718801446774753	FALSE
1004764	1004984	12915.3380832184	0.128780838746279	0.130912551406839	0.170468723599219	FALSE
1004985	1006724	67980.452288689	0.0378956274525388	0.0341444486577259	0.718341156030011	FALSE
1006725	1006725	295.335917836849	0.139600443599061	-1.27557266350634	0.458813753204496	FALSE
1006726	1006747	574.004333327857	0.046509836877432	-0.239650482519314	0.71446407521416	FALSE
1006748	1007582	7947.90547703324	-0.0219702225693438	-0.0177015135966577	0.832496475342617	FALSE
1007583	1007606	708.28172064476	-0.0744440449861512	-0.29850832404965	0.593397950327674	FALSE
1007607	1007998	4886.74140707792	-0.0706031574009618	-0.0342958701941892	0.511239351064403	FALSE
1007999	1008001	541.305379129911	-0.0969143581639479	-0.876323316166826	0.499146433221549	FALSE
1008002	1008436	5287.03135991242	-0.0358947416707251	-0.00123592587743686	0.761511102468899	FALSE
1008437	1008438	428.816041227921	0.077445145748894	0.956472475845665	0.66528000656964	FALSE
1008439	1019044	2880.45142896818	0.0476973029369307	0.00346549200412792	0.654011644499902	FALSE
1019045	1019237	1020.59279531366	-0.490259234033857	-0.242962715475859	0.00320988156865878	FALSE
1019238	1019238	178.928891648484	-0.467844628710307	-1.61374686656492	0.142360846108777	FALSE
1019239	1019492	1429.66729145546	-0.569322120411281	-0.17630934279618	0.000992272085237171	FALSE
1019493	1019493	426.092638867302	-0.755560146738429	-1.4286562532875	5.42731914159198e-05	TRUE
1019494	1019855	2690.21697118247	-0.672344783687574	-0.345733983987884	4.03814376415529e-06	TRUE
1019856	1019863	381.226141234108	-0.756088003342333	-0.718069084280039	6.5046529430381e-05	TRUE
1019864	1019870	345.690092915541	-0.684715106439898	0.00878282038617646	0.000402296982332756	TRUE
1019871	1019991	1370.82625451088	-0.653193556054775	-0.475890001822492	8.99298357365798e-05	TRUE
1019992	1020023	102.324156880568	-0.545394157380815	-0.199094392643592	0.0655646298514869	FALSE
1020024	1025742	2260.45230919626	0.0233362416899134	0.00155050617084999	0.649454895622394	FALSE
1025743	1025743	106.596907783274	0.0856731152549216	-1.33202169706381	0.68078506309416	FALSE
1025744	1031815	2323.91832049148	0.107080576403178	0.0028521348060717	0.304995071436053	FALSE
1031816	1031825	383.881352049801	-0.00149479817746248	-0.31998671101498	0.992749514568346	FALSE
1031826	1035504	1341.82158451067	-0.0327936429637601	-0.0161115406144135	0.751476609919717	FALSE
1035505	1036203	1006.34240982966	0.187319784943823	0.0698156550804088	0.110481104100804	FALSE
1036204	1036309	176.247044021688	-0.161955611104931	-0.102049695702217	0.277196508645362	FALSE
1036310	1039581	1232.76523014029	-0.0166947129344824	0.000227913362504047	0.77297884126601	FALSE
1039582	1039703	151.737420624336	-0.348672913239655	-0.120113072545419	0.0308525279666781	FALSE
1039704	1045261	1382.78939506426	0.0950851072811304	0.00797816322088278	0.183366397556062	FALSE
1045262	1045264	17.1674147641043	4.08520036372435	1.18778337715258	9.32950948472862e-11	TRUE
1045265	1045291	19.6641727137987	3.86101185904509	0.100556201851284	2.17525431976819e-12	TRUE
1045292	1045299	35.375799211679	3.90678416453253	1.0355137816722	9.69107989598844e-19	TRUE
1045300	1045303	34.7072038833574	3.87766925502685	0	9.06733426460328e-19	TRUE
1045304	1045317	41.7795673017479	3.67428308932923	0.757420109492323	2.21838735763955e-20	TRUE
1045318	1045341	32.9392831390465	3.41222085165682	0.250075668780319	1.72683446611564e-18	TRUE
1045342	1045352	35.0178257555615	3.59582089830387	0.905348548239264	9.03815789359732e-20	TRUE
1045353	1045386	20.6191138687469	3.3087156101714	0.280459790370038	4.04240190500169e-13	TRUE
1045387	1045389	20.58501856667	3.61664488110567	1.44458074845845	1.97301330512209e-13	TRUE
1045390	1045402	30.5553340491074	3.70538249011872	0.632221830032262	6.99821458763802e-18	TRUE
1045403	1045414	27.8642791113211	3.67594680985229	0.176416040987711	1.07287633064084e-16	TRUE
1045415	1045419	52.7719348580532	3.84730092950454	1.35295000113456	3.78932396974397e-26	TRUE
1045420	1045431	55.1376840019947	3.71470656425452	0.141267892453914	1.0140605137486e-26	TRUE
1045432	1045443	63.5529666820879	3.86774736789885	1.09342146361984	4.33530857386575e-30	TRUE
1045444	1045464	47.829815315373	3.67174521791492	0.321516924104327	1.11548058427946e-24	TRUE
1045465	1045469	42.2669518367443	3.62488384047102	1.4202307293088	1.67595107967217e-22	TRUE
1045470	1045481	19.703073678488	3.2259450232804	0.229378921343476	1.2650831764119e-12	TRUE
1045482	1045488	19.7550498845907	3.68365228215224	0.979611511886083	7.0098482502723e-13	TRUE
1045489	1045499	12.6781948959603	2.8133035927167	0.19138427119758	1.4999225511497e-08	TRUE
1045500	1045503	16.82194120128	2.85518649826757	0.962063714551408	1.13621628478374e-10	TRUE
1045504	1045519	18.302974199149	2.76108113993432	0.14877031255232	3.8300859098782e-11	TRUE
1045520	1045525	25.445100620898	3.10838949693977	0.901984330768382	2.90962530101126e-14	TRUE
1045526	1045532	24.9541333447804	3.07553535442342	0.218047707815177	2.20101639677306e-14	TRUE
1045533	1045539	45.7885345069892	3.18457909240646	1.30817912118255	1.81074333116698e-20	TRUE
1045540	1045549	43.2424811753239	3.09248235599083	0.0849614900835028	8.26531439326891e-20	TRUE
1045550	1045575	56.7300378414416	3.37425514739355	0.64981784722264	9.71439031783447e-24	TRUE
1045576	1045582	38.0427623834291	3.55227530784054	0.206451786180878	6.02351407685347e-21	TRUE
1045583	1045588	36.7082937671072	3.5798157251206	1.10896464113431	1.56682023793311e-20	TRUE
1045589	1045610	19.5683358553009	3.22774435596518	0.194129106356036	1.58794333282673e-12	TRUE
1045611	1045615	31.3042116150319	2.71626448221687	1.57344734260173	5.96878640940143e-12	TRUE
1045616	1045630	38.0827759871754	2.7059464157466	0.618349284820875	2.22803371759464e-16	TRUE
1045631	1045632	49.8521823941978	3.19312621041186	1.86010627633367	1.03416679884915e-20	TRUE
1045633	1045644	56.1520142215692	3.14225994241876	0.305374136474989	3.84440553991706e-18	TRUE
1045645	1045646	66.625271264291	3.22000758008373	1.42353987140441	9.02589100328145e-20	TRUE
1045647	1045657	68.628381113736	3.15130993328054	0.0826045318303199	5.54392850467941e-19	TRUE
1045658	1045661	75.4316266788192	3.21983989002053	1.04569426329262	1.20359304584697e-22	TRUE
1045662	1045665	102.418425108349	3.35892395854399	2.09943666153145	1.05191178012469e-31	TRUE
1045666	1045677	93.2401432647332	3.47937006352342	0.650587454241795	1.02051596385817e-33	TRUE
1045678	1045682	91.2871606847165	3.45165229195184	1.81650570331256	2.20242562122283e-33	TRUE
1045683	1045694	66.6135099725287	3.3465328147377	0.156298852076989	6.88952713964065e-28	TRUE
1045695	1045696	65.0446888271419	3.35659770425327	1.81096053759689	7.27458683134653e-28	TRUE
1045697	1045708	57.5666879261273	3.29088159658302	0.267339225654243	9.16895394872608e-27	TRUE
1045709	1045715	60.5709979924597	3.38581711833593	1.5063317248667	1.90935508994953e-25	TRUE
1045716	1045721	22.2497970323189	3.32473698114052	0.248748909860095	1.54542251170675e-13	TRUE
1045722	1045726	29.3504561762435	3.41765561757759	0.913218650971576	7.76284179777172e-17	TRUE
1045727	1045731	70.3082806271989	3.32904518526656	1.75134476310448	5.63887837947592e-19	TRUE
1045732	1045759	67.134622853479	3.24350869616037	0.203518532408731	1.30170598181108e-16	TRUE
1045760	1045761	62.740677780778	3.23899988829416	1.44555170644334	7.62119345227783e-16	TRUE
1045762	1045774	59.4373072648106	3.23826548400232	0.335394860376238	4.68089402958296e-16	TRUE
1045775	1045780	57.6464889708068	3.11357297929002	1.43893439053439	5.86936230874092e-17	TRUE
1045781	1045833	31.5681489344096	2.95875262355756	0.366620311160854	1.05103346227473e-13	TRUE
1045834	1045836	27.8783022006821	3.67806018748189	1.801163546511	1.41898823154807e-16	TRUE
1045837	1045849	29.1192416615796	3.62365945324934	0.491210229741143	4.90470999796808e-17	TRUE
1045850	1045854	62.9029469127466	3.11880613131552	1.16958852337973	2.87079291132457e-26	TRUE
1045855	1045864	64.421459560944	3.12037210247391	0.237267374652517	3.55123354435252e-27	TRUE
1045865	1045873	79.6379226640804	3.04778206199785	0.799067068750675	1.72490219177035e-27	TRUE
1045874	1045875	79.9817299936419	3.08312248561572	1.88616065467485	5.10067867149111e-27	TRUE
1045876	1045883	77.7699743261374	3.03751086919982	0.160021287203092	5.36948561294506e-26	TRUE
1045884	1045887	77.7699743261374	3.03751086919982	1.15637654233855	5.36948561294506e-26	TRUE
1045888	1045892	66.5301219677431	2.97857696749582	0.133651099690985	2.38053175527212e-20	TRUE
1045893	1045904	76.3589578460139	2.81873427738832	0.907863347333827	9.00378556160251e-20	TRUE
1045905	1045914	35.388288933062	2.82958442769136	0.284508123924334	3.06950064036404e-11	TRUE
1045915	1045918	37.8899731683142	2.77094614057985	1.29414251207149	8.4295724744923e-11	TRUE
1045919	1045922	27.7908438349951	2.66126767397471	0.380417161364666	2.94828309106903e-09	TRUE
1045923	1045925	29.1798645480641	2.73741441767168	1.3549768728263	3.85437083895088e-09	TRUE
1045926	1045980	41.8057976979042	3.10226501036511	0.398619373950879	5.23049208598146e-11	TRUE
1045981	1045986	46.8388086383929	3.28213493028844	1.50245416501002	4.0625662784846e-20	TRUE
1045987	1046028	44.0601274183806	2.95893542517368	0.203157160162387	1.36636425302881e-19	TRUE
1046029	1046034	35.4770443778552	3.01164072598589	1.14273794534604	4.04591378812421e-18	TRUE
1046035	1046054	15.0980225965861	2.33325519779612	0.200691942817817	3.67340121684448e-08	TRUE
1046055	1046062	19.6449815324599	2.68105472623158	0.694390907450073	5.17273254149975e-11	TRUE
1046063	1046093	16.937840721141	3.47310650926703	0.12355300027393	1.92181300076066e-11	TRUE
1046094	1046098	30.2882930196504	3.20291415325211	1.18960797334614	8.19913952440807e-17	TRUE
1046099	1046171	49.4654240305181	3.2016218161256	0.396381790584526	4.58669387340767e-22	TRUE
1046172	1046184	28.2932474094624	2.85904480661938	0.71478633335604	1.37953824674647e-15	TRUE
1046185	1046198	19.1779092792883	3.20316123836829	0.094113601954931	1.98457920227384e-12	TRUE
1046199	1046206	34.3636328762442	3.31632993200751	0.971829650563631	1.61344751100004e-18	TRUE
1046207	1046217	29.8019075601936	3.1692624371261	-0.00251197285136817	1.63557021328113e-16	TRUE
1046218	1046225	30.6391390704033	3.39480675940664	0.52654699449679	1.40546887208285e-17	TRUE
1046226	1046230	34.5434527708375	3.56477787076935	1.29095829496505	9.35487070273749e-18	TRUE
1046231	1046252	42.6721727847599	3.15013237958745	0.56049788932068	1.29319213271342e-16	TRUE
1046253	1046263	21.8048692139599	3.12912619998758	0	6.11481484049177e-13	TRUE
1046264	1046280	38.4104432636384	2.94195149125555	0.679946412526129	4.97587022037402e-12	TRUE
1046281	1046320	39.7555076682424	2.7623883329619	0.392011665569555	2.12238113407818e-16	TRUE
1046321	1046323	30.7731351789045	3.12827116364582	1.54534637589588	4.83644681989023e-17	TRUE
1046324	1046346	30.6924985876386	3.29406213559438	0.349505865224125	2.4748306773713e-17	TRUE
1046347	1046348	32.6577019461806	3.78990440261293	1.77254371783857	2.15173296327405e-17	TRUE
1046349	1046359	40.5144979711066	3.5009083826025	0.377833048015425	1.5866345226597e-19	TRUE
1046360	1046361	47.2083966948039	3.66020003634086	1.77860885042477	1.73096672419771e-22	TRUE
1046362	1046370	62.1878978762768	3.37645561080833	0.634555135662429	9.49905546623201e-27	TRUE
1046371	1046371	64.741975867841	3.34816817793529	2.36844958157686	4.08265017344923e-28	TRUE
1046372	1046396	109.107958246908	3.38854198493319	0.70937115498127	5.4077874754626e-38	TRUE
1046397	1046398	95.6775658954743	3.38448926041075	1.82741541292225	2.75818482551408e-33	TRUE
1046399	1046399	85.4735805699722	3.2629678222983	-0.334984399718738	1.69210906637867e-30	TRUE
1046400	1046409	107.817851741221	3.28759386298236	0.841140344506607	3.21382212437914e-36	TRUE
1046410	1046413	103.308367767064	3.31778403792015	1.53147547596013	2.44328137705295e-36	TRUE
1046414	1046427	97.7713096074843	3.23499393200174	0.64100779104304	5.3131125910172e-35	TRUE
1046428	1046429	87.7932392895505	3.17387359023546	1.69326954027164	3.27881488844359e-32	TRUE
1046430	1046437	78.4883795449039	3.14805095173463	0.422471513072462	1.02227952172433e-30	TRUE
1046438	1046439	80.3941915814304	3.0422193515954	1.95544441155662	3.58269426581783e-29	TRUE
1046440	1046443	58.4218961175406	2.87196440228376	0.632873726152027	6.97146133562478e-24	TRUE
1046444	1046453	75.9063611363678	2.85666056683861	1.2621899939668	3.71329006535552e-26	TRUE
1046454	1046460	47.2985037788801	2.74663885206766	0.1196635648264	5.58685710585284e-17	TRUE
1046461	1046463	53.7485815243015	2.87218989554793	1.53929298502952	4.5266746196676e-18	TRUE
1046464	1046499	72.1311793868358	2.88982368602129	0.686136632052859	1.18277067672091e-21	TRUE
1046500	1046510	34.6620751861128	2.82663151824076	0.23527762087887	2.25281828746617e-13	TRUE
1046511	1046513	35.273461744443	2.84526148538809	1.09948207206662	4.80101525554375e-14	TRUE
1046514	1046517	28.2324256830065	2.7451971028485	0.0491003998842166	2.66600967408113e-13	TRUE
1046518	1046524	39.0227362932188	2.44606931210271	0.858505402703281	1.78558668473696e-15	TRUE
1046525	1046527	42.6510775113578	2.48049578011931	1.67347476067294	2.01161507852784e-17	TRUE
1046528	1046540	40.8718892199615	2.40086674779268	0.398419353534818	1.3333161152342e-16	TRUE
1046541	1046547	62.2749879558479	2.5340329908671	1.15178976763134	1.82061955759701e-22	TRUE
1046548	1046562	58.6599566647391	2.47270905380927	0.105109206632339	3.99246414106792e-21	TRUE
1046563	1046579	58.63998790986	2.73443984068907	0.665020594864792	1.08674428623331e-23	TRUE
1046580	1046592	35.6109945815549	2.9437123165753	0.190861795739107	1.57479441957638e-18	TRUE
1046593	1046597	33.4939226457584	3.0475204931803	0.992289665734638	2.66925143639196e-17	TRUE
1046598	1046682	34.7746968405095	3.03515100936578	0.311053847719959	3.93765562585835e-18	TRUE
1046683	1046688	20.1373546683109	3.39425408699045	1.00825930957284	5.85979471333857e-13	TRUE
1046689	1046696	20.9205947689842	3.17557328676442	0.14655082162366	5.41140863860654e-13	TRUE
1046697	1046702	44.229889650354	2.89987738745019	1.08841265568587	3.78303875587907e-17	TRUE
1046703	1046724	49.2604645373797	2.98405209258177	0.257549691082756	5.31230506074314e-21	TRUE
1046725	1046740	63.0747321621955	2.89788593848275	0.853444032332473	5.03407641308878e-23	TRUE
1046741	1046746	48.9600427569687	2.71669616789365	0.187537615330164	4.48754360625391e-20	TRUE
1046747	1046752	47.3626101568437	2.79629790554082	1.16134089487497	1.90381122107552e-20	TRUE
1046753	1046778	23.9428932645603	2.7917071054597	0.234854591701311	2.56425856080415e-13	TRUE
1046779	1046779	14.3691489372744	2.99977711125172	1.81897131378465	1.43968685407142e-09	TRUE
1046780	1046794	14.8816702186482	3.0563507577976	0.460557047864241	8.52302117166608e-10	TRUE
1046795	1046800	33.9625281800497	3.63051417402283	1.02747454263905	4.55782009864854e-19	TRUE
1046801	1046811	34.6379111334507	3.66124225392021	0.101474875786443	2.53109368007223e-19	TRUE
1046812	1046840	67.530562749835	3.56368217959775	0.543198271126119	2.97231516671666e-28	TRUE
1046841	1046847	88.1473929665896	3.54723032830758	1.34213525271342	1.13196505721135e-32	TRUE
1046848	1046861	82.9684951214519	3.1435453858006	0.517887704105174	5.38571860336778e-27	TRUE
1046862	1046862	78.2361073930762	3.14459330920541	2.20654323764447	1.31968730427603e-26	TRUE
1046863	1046865	75.117486009234	3.11478499834179	0.990839617699935	3.67817955163576e-23	TRUE
1046866	1046868	71.2138791456873	3.02816166188681	0	2.15827453707362e-21	TRUE
1046869	1046873	82.1105002772537	2.93717449169264	1.3609917707322	3.17883278999621e-26	TRUE
1046874	1046890	86.1824774390308	2.814387833837	0.789219075273606	4.13005726236949e-31	TRUE
1046891	1046894	76.0853663347691	2.79076750870399	1.51616899963278	4.9129035369504e-29	TRUE
1046895	1046918	52.7894601530067	2.43915962959869	0.257005935917926	6.68054170650803e-20	TRUE
1046919	1046930	43.9504214342404	2.63355409246882	1.01810114788126	1.86500483900594e-16	TRUE
1046931	1046931	30.8304325455376	2.7869992217343	2.31779937336404	4.31553149599239e-16	TRUE
1046932	1046949	36.7347911493804	3.00121633597171	0.594789281432047	2.78296053536409e-19	TRUE
1046950	1046967	33.2980567441348	2.96019984710951	0.157178702884934	2.22768643204479e-17	TRUE
1046968	1046989	78.5598687651101	3.03066253304697	1.05855981145451	1.08703366770086e-29	TRUE
1046990	1047007	60.4987080550386	2.9974017738339	0.357982894948225	4.58406047699088e-26	TRUE
1047008	1047012	73.3423294866674	3.07381906687417	1.41584898859551	8.93921360105679e-29	TRUE
1047013	1047018	75.5913073829449	3.06936755278133	0.712112233663605	3.58110472942542e-27	TRUE
1047019	1047022	87.5163951922065	3.0298843429509	1.77915356977363	9.45363521989842e-27	TRUE
1047023	1047030	71.5081162924462	3.1141914989099	0.523945280818047	1.40285867416108e-24	TRUE
1047031	1047032	79.6032067564694	3.19358640228889	2.49922840916366	4.27222236108714e-26	TRUE
1047033	1047080	111.016404655184	3.04710185372692	0.755024720871377	7.78571165651128e-40	TRUE
1047081	1047084	64.9477273088354	2.99219836881525	1.65185345027732	9.25650204564231e-20	TRUE
1047085	1047106	58.1838958149145	2.93737653685722	0.669011366259844	7.12390693867534e-20	TRUE
1047107	1047121	22.5571488408257	3.10277569981038	0.115895294927376	1.69942864079694e-13	TRUE
1047122	1047135	28.3040563513299	3.26785964962332	0.735691263672297	1.88806487413164e-16	TRUE
1047136	1047153	21.4554559384639	3.24606349899951	0.35695462082106	1.41511633313013e-13	TRUE
1047154	1047156	43.2688418196887	2.9207313474739	1.26436560975766	6.47399577304115e-18	TRUE
1047157	1047194	57.7493146112167	2.91371381241548	0.408313803608912	1.47939517411102e-22	TRUE
1047195	1047197	55.4171349728878	2.92791025222342	1.75559636802212	2.06086031812582e-19	TRUE
1047198	1047218	60.5772415617379	2.87759935960561	0.605887057769875	1.06351912441255e-20	TRUE
1047219	1047244	24.9164361002942	3.15922857760403	0.197829009015065	8.7323814928271e-15	TRUE
1047245	1047247	18.179193043636	3.40529613832472	1.39134059330916	8.56496155194976e-12	TRUE
1047248	1047257	13.6704835912388	2.02533819445337	0.0542632266840119	5.1757589549471e-07	TRUE
1047258	1047264	41.6860785939834	2.57228867084842	1.22587269696119	1.5232381508216e-15	TRUE
1047265	1047282	38.8344011072048	2.55845530292694	0.167280914708977	2.87107858504173e-15	TRUE
1047283	1047287	52.5541885156869	2.80698812917277	1.05247349397999	6.7657374783747e-21	TRUE
1047288	1047297	56.0215846571887	2.80448605486234	0.341466888398256	1.2674400358875e-20	TRUE
1047298	1047303	95.6438907614944	2.89075591015366	1.30969555225615	2.29221302073406e-29	TRUE
1047304	1047307	94.6156580148026	2.99353775171158	0.334793321352335	6.08967360315328e-30	TRUE
1047308	1047311	97.4041552783528	3.04659957730579	1.53934460172179	1.19350040695752e-30	TRUE
1047312	1047325	74.9392379533164	3.02663984127709	0.252525019091034	5.13743989339562e-27	TRUE
1047326	1047337	72.8685077253329	3.20640115175814	0.818552467932958	4.62044439403694e-28	TRUE
1047338	1047341	56.3169214121799	3.09599105627321	0.150004825027444	3.04333863813997e-24	TRUE
1047342	1047352	71.9034101123831	3.07597219173465	1.25433332964308	5.12437660598359e-28	TRUE
1047353	1047353	33.0714115696349	3.33946326889202	2.35822066434976	9.41178436003586e-19	TRUE
1047354	1047391	77.3686820899474	3.03282322257526	0.502930347126031	1.58611894232149e-25	TRUE
1047392	1047393	69.0244408515598	2.97638287884342	1.57031542923071	2.90795848905111e-22	TRUE
1047394	1047394	62.3984790571214	2.9740479852273	0.209564447244606	1.69875841593461e-21	TRUE
1047395	1047395	74.6766552531323	3.06220093493809	3.07017804178028	5.634504868005e-28	TRUE
1047396	1047400	91.3188527536134	2.95437592589913	1.3197835154994	8.32628175482947e-31	TRUE
1047401	1047427	97.7329785460482	3.00251670942264	0.459360607459198	1.26141972676777e-31	TRUE
1047428	1047454	105.782400537385	2.99372312128576	0.909210800054568	3.90002451460678e-28	TRUE
1047455	1047460	34.9350998713683	2.93486571461287	0.0994051775826596	3.59524871366622e-15	TRUE
1047461	1047504	131.071917742857	2.96188099232398	0.794616013853959	1.08893925612075e-30	TRUE
1047505	1047509	97.1896524043648	2.92725979392429	0.041220226043426	2.90371961585901e-30	TRUE
1047510	1047512	101.962116511833	3.02231303676689	1.68323200428994	6.52288123774558e-27	TRUE
1047513	1047546	91.9710014026598	2.96497621281284	0.787957850185631	2.90678138469255e-32	TRUE
1047547	1047550	30.5156418180764	2.75417282059931	0.0165443049434296	5.86404284273201e-16	TRUE
1047551	1047555	47.4271990044415	2.75451268205078	1.13096021485999	1.00042235005486e-20	TRUE
1047556	1047559	48.8223558613771	2.63365075419742	0.225665365204004	2.93278463685798e-20	TRUE
1047560	1047563	61.0518781452275	2.66025088139636	1.34510772592969	1.92440233139303e-22	TRUE
1047564	1047572	56.1832248963229	2.61394623810723	0.258504554360532	7.4189034305724e-20	TRUE
1047573	1047577	57.0432933514099	2.57085247692653	0.888586019204027	1.6180461254608e-19	TRUE
1047578	1047580	68.3991992938633	2.70655076910399	1.86799601899861	1.8294794522586e-21	TRUE
1047581	1047585	76.5001846297055	2.80553437582877	0.941162057371779	2.00809937128742e-26	TRUE
1047586	1047600	78.5572510108885	2.79209135666234	0.175714239569641	1.20685553294373e-25	TRUE
1047601	1047605	76.4701216714197	2.85105407908613	1.12111844036241	6.47383096825706e-26	TRUE
1047606	1047609	60.0677681610981	2.85777940219775	0.178617450247184	5.20591477415039e-23	TRUE
1047610	1047613	60.9174568727609	2.91323779903535	1.02892825349152	3.64174203997544e-22	TRUE
1047614	1047624	48.8203281552897	2.91316142302778	0.156686560232192	1.39753078712284e-19	TRUE
1047625	1047638	57.8862885447631	2.79542181759161	0.987336903882497	3.20290829331848e-22	TRUE
1047639	1047668	32.8718464188188	2.43973798733091	0.308794006073949	1.17280460161278e-13	TRUE
1047669	1047686	76.0414659286258	2.68882771092735	0.898585378386497	1.08376034131903e-20	TRUE
1047687	1047687	71.1247659808036	2.81778591170786	2.08429989893937	4.11820741703272e-21	TRUE
1047688	1047722	75.6200777639489	2.78054113285905	0.420150373117717	1.21653696793693e-19	TRUE
1047723	1047727	55.5346597223824	2.8647306799222	1.25546256682367	1.74205198445785e-18	TRUE
1047728	1047749	60.2418695618406	2.90803722776845	0.631709413802304	7.61352153968662e-19	TRUE
1047750	1047750	46.4254723362826	3.18590736863805	2.38660045286901	5.12118955172257e-22	TRUE
1047751	1047753	49.7046049972386	3.18397183168166	1.03136501849559	9.00375193201202e-23	TRUE
1047754	1047773	48.7911755754226	3.21220160402645	0.0693261254656591	1.5739277471125e-22	TRUE
1047774	1047788	53.7474816488855	3.03664745802423	0.434637827058277	4.45832126025881e-23	TRUE
1047789	1047794	50.8852605433682	2.89929572906576	1.13054328691066	6.23479071674095e-21	TRUE
1047795	1047798	21.2629915502005	2.89441522682654	0.238489485496261	8.57244441284661e-13	TRUE
1047799	1047800	21.1063219382437	2.88158175962904	1.4073337159665	9.65207782291252e-13	TRUE
1047801	1047876	65.0000237845208	2.54120418836391	0.395729767977763	1.26008747772081e-20	TRUE
1047877	1047878	48.5936606056449	2.64476590040452	1.78344199641822	1.13383097488472e-16	TRUE
1047879	1047880	48.2140725394556	2.43643662314364	-0.0743783252634867	1.02374213697872e-14	TRUE
1047881	1047886	59.2538914906569	2.61001338680743	1.2667349519103	3.94462427703971e-17	TRUE
1047887	1047902	54.8621794028853	2.60727826491667	0.364567959951541	3.27148964861182e-17	TRUE
1047903	1047905	54.3311565857948	2.63515982688415	1.43456470048064	5.9991837762378e-19	TRUE
1047906	1047912	48.0054812488079	2.64791487133614	0.0284692051071257	2.19746493022143e-16	TRUE
1047913	1047920	88.7252031539635	2.69510071977328	1.2753461456398	4.07168276117113e-29	TRUE
1047921	1047929	83.373119682942	2.66120505402562	0.503280116613586	8.81040002014656e-28	TRUE
1047930	1047933	82.9337887328355	2.78032523910641	1.7657311949485	2.3945865959601e-29	TRUE
1047934	1047947	72.8706841728279	2.64702206768393	0.186469826086802	2.37915931612835e-26	TRUE
1047948	1047972	139.11408391855	2.74430396550199	1.01886490628199	7.64424457362434e-42	TRUE
1047973	1047983	90.7238109528126	2.76759596955218	0.568079291515072	2.15752977037259e-26	TRUE
1047984	1047997	81.2481201321084	2.72305636935163	0.033369728137368	2.91186191379536e-24	TRUE
1047998	1048001	81.3652171203787	2.74181692267305	0.653217573079935	2.67816281559032e-23	TRUE
1048002	1048011	99.5732609929817	2.60267487547695	1.35372044217273	3.81916796910028e-27	TRUE
1048012	1048051	84.7869572181985	2.46237981521685	0.404937999751033	5.53693234088492e-23	TRUE
1048052	1048057	52.2974398344667	2.45398380612247	1.13704856671533	3.11009781726057e-18	TRUE
1048058	1048090	44.243173989951	2.42722486219536	0.347141180491834	4.21795298137143e-17	TRUE
1048091	1048095	33.1894750472853	2.57890382454181	1.2807544824477	7.50617397701592e-14	TRUE
1048096	1048112	23.891706254075	2.38720560915944	0.302120324677193	2.4140932535017e-11	TRUE
1048113	1048116	43.4580603342468	2.71509697906812	1.34270491795413	3.9026245633148e-19	TRUE
1048117	1048125	46.3836582187449	2.65563651169803	0.290461466705814	7.61207730502117e-20	TRUE
1048126	1048135	79.0432680770035	2.57102184697626	1.00967229798518	4.90637232107429e-23	TRUE
1048136	1048142	75.4764871875244	2.65000933083544	0.476722101678971	9.60380730511956e-22	TRUE
1048143	1048143	78.8808541443723	2.64731186204016	1.97683634632386	8.62970924656419e-23	TRUE
1048144	1048162	93.1211331540533	2.58699695318043	0.481432130358383	1.58472673658868e-24	TRUE
1048163	1048166	99.3906918822293	2.56484801076355	2.0503103599572	3.87877947188915e-19	TRUE
1048167	1048173	75.1633678494072	2.42186329708976	0.192922925837652	2.2879395962842e-14	TRUE
1048174	1048185	92.7225666124586	2.46145630629221	1.02851690520156	4.28887843449094e-16	TRUE
1048186	1048207	61.4432554213557	2.48720621030971	0.392104663585157	3.48075505236406e-16	TRUE
1048208	1048216	59.9817852763901	2.61306264936322	1.27276444693591	1.19844640904045e-17	TRUE
1048217	1048230	56.0548764368253	2.89718900380892	0.550958232796009	7.60848047804518e-22	TRUE
1048231	1048235	66.4215452322171	2.99105158879554	1.71378405069532	2.42895752733763e-18	TRUE
1048236	1048258	57.6422719989554	2.97586703114723	0.26314374796184	1.78569791150102e-17	TRUE
1048259	1048269	68.870943857606	3.03503646044854	1.01235706833815	3.93254593004108e-22	TRUE
1048270	1048270	64.2074834984709	2.9362240692492	2.66981220084558	1.44859870012904e-18	TRUE
1048271	1048287	79.3369826273115	2.8351417917015	0.962507219766776	1.9830824457751e-21	TRUE
1048288	1048304	73.5540815873878	2.42169673241536	0.40929946252551	2.75107874505338e-22	TRUE
1048305	1048329	121.064814994036	2.33895437157784	0.91484627428888	1.42409819540138e-28	TRUE
1048330	1048334	77.1513328134519	2.08707015418729	0.0407806738928628	4.971412662924e-18	TRUE
1048335	1048344	78.615506457786	2.11474451189485	0.642686698589899	1.27979006869663e-18	TRUE
1048345	1048345	70.3889741095234	2.17773390995736	2.25379414948667	2.52210029896242e-18	TRUE
1048346	1048350	74.203353724852	2.1468330222695	0.503981289064463	1.6463428809139e-18	TRUE
1048351	1048362	92.3623045423521	2.26486808980815	1.08094228272466	9.90283205539468e-23	TRUE
1048363	1048388	46.9688528516164	2.45347273948875	0.173862208600132	1.16322110080556e-18	TRUE
1048389	1048398	37.9185165174961	2.54200606072617	0.600399054851727	6.20549379414322e-16	TRUE
1048399	1048404	29.9299924470823	2.76961176322132	1.18036517097439	5.61412851042337e-15	TRUE
1048405	1048516	68.5552144258137	2.56118710504235	0.380378398641524	3.48058189478732e-19	TRUE
1048517	1048528	57.8906233465752	2.30831850492967	0.749632711902525	1.91659797973589e-12	TRUE
1048529	1048529	52.4184035416279	2.41083084425477	2.3498409007485	5.07908121385467e-13	TRUE
1048530	1048572	71.4808100393017	2.21295000494571	0.420012637993015	3.61738735682259e-17	TRUE
1048573	1048575	60.1153110309602	2.48896375769373	1.87705005241581	4.22083869954473e-20	TRUE
1048576	1048584	58.9699192416887	2.45609281154504	0.524503967617205	5.36521782858811e-19	TRUE
1048585	1048585	63.3519966134897	2.56514421036402	1.70847652303324	5.54469676871761e-23	TRUE
1048586	1048599	65.960561334724	2.55186746328894	0.133496105377321	3.57293591603109e-23	TRUE
1048600	1048622	98.9404589523683	2.80725703760047	0.787656449958442	1.40913965533891e-32	TRUE
1048623	1048624	85.4247805081349	3.05520151098525	2.0942059757312	2.36457649072301e-29	TRUE
1048625	1048634	59.509993652661	3.12740702038674	0.369552707210051	6.15189930042453e-26	TRUE
1048635	1048635	54.8804543274637	3.31077550169196	2.05353841316818	1.63230418364791e-25	TRUE
1048636	1048642	48.5123854574378	3.17592391432751	0.435400470420381	1.9118654566945e-22	TRUE
1048643	1048645	53.4286174489751	3.27351218543373	1.34881061077649	2.44953635961418e-23	TRUE
1048646	1048670	55.4627574671229	3.10858794339943	0.520219599139357	6.34170219481028e-23	TRUE
1048671	1048671	30.7823251681549	2.93907125886913	2.35366334766157	3.00611170417409e-15	TRUE
1048672	1048692	44.8771483941213	2.93716941945176	0.614064780437161	3.49512201743293e-15	TRUE
1048693	1048695	35.0335157591493	2.8309110847644	1.24137492516131	4.29626617823852e-15	TRUE
1048696	1048712	38.1963577925609	2.44327854388164	0.165950216506481	1.32978913264215e-15	TRUE
1048713	1048716	64.5513480469812	2.66022721741711	1.15869054474894	2.53241542847832e-24	TRUE
1048717	1048731	68.6879350818136	2.68098810765978	0.428737044714665	3.56676308233313e-25	TRUE
1048732	1048737	64.1332166218316	2.65002774182928	1.01529595699209	1.89539548984321e-23	TRUE
1048738	1048760	47.7463680938908	2.66718498760092	0.123110295282972	6.26264314862707e-19	TRUE
1048761	1048768	45.664709937926	2.82102652233572	1.08440923298167	8.20084067401994e-21	TRUE
1048769	1048796	15.3672852237262	2.32071060700678	0.181791655826787	1.40651106303506e-08	TRUE
1048797	1048809	39.7535158946589	2.21307600546251	0.653550619616392	4.02356591012205e-10	TRUE
1048810	1048814	38.7154936467615	2.1635784855429	0.0351684326067789	2.48547087585683e-09	TRUE
1048815	1048831	109.556692646394	2.15390142092244	0.927981426476196	1.95241094120544e-23	TRUE
1048832	1048863	114.036163968535	2.16940221239186	0.462114650316702	6.36394337555598e-20	TRUE
1048864	1048873	103.977952913168	2.17432431451103	1.34310110941426	3.10932404253136e-23	TRUE
1048874	1048896	80.7548935758001	2.23353582026826	0.751320075448217	6.00352158632839e-23	TRUE
1048897	1048913	51.4389724451781	2.41180015160938	0.203133078428841	1.62914963342587e-16	TRUE
1048914	1048915	54.189204075744	2.56288529913718	1.97044511127439	3.23828230645063e-19	TRUE
1048916	1048922	48.6786183929369	2.56606150336432	0.836779672156744	1.04015577251699e-18	TRUE
1048923	1048937	38.4193601548231	2.55501985302527	0.195396025001952	3.98444842437703e-17	TRUE
1048938	1048944	47.8034996482858	2.40729112357884	1.18551071669457	1.10452018829217e-11	TRUE
1048945	1048954	29.3525366407468	2.46647898402252	0.176905803537007	1.86736693917867e-07	TRUE
1048955	1048969	89.6261016249931	2.36634710770262	0.898152332310499	4.85679888026871e-10	TRUE
1048970	1048987	97.1190112484992	2.19997488000289	0.358798057803757	1.72199119267386e-11	TRUE
1048988	1048990	101.591668790179	2.26743343763824	1.60822915323065	4.64066509068483e-14	TRUE
1048991	1049017	107.576376374546	2.18604352275619	0.472939275858962	8.7220042727624e-19	TRUE
1049018	1049026	168.777164660608	2.30121656599237	1.36131850944151	8.51311402233079e-33	TRUE
1049027	1049037	120.081416374225	2.3031162349484	0.483345448922535	1.92232878111033e-28	TRUE
1049038	1049041	114.948252802743	2.36838038725648	1.33967244476011	9.12418268197764e-25	TRUE
1049042	1049053	109.521356180742	2.34799696554404	0.289200919542179	6.54742982676791e-25	TRUE
1049054	1049075	121.392816411833	2.40716010638249	0.749101084262257	7.50124491431313e-28	TRUE
1049076	1049103	28.0067189055812	2.76778190568811	0.290875305153829	4.97139651113954e-15	TRUE
1049104	1049108	14.8864137271451	2.64308144874341	0.833324714419198	2.48374561217112e-09	TRUE
1049109	1053561	78.3934841345429	0.834063247977881	0.00847897687540017	0.00460844976457418	FALSE
1053562	1053870	214.272296631526	-0.0700381907468036	-0.0379503624558655	0.668887201132395	FALSE
1053871	1053872	33.9195249956307	-0.337706759782315	-0.923090538337781	0.179892501838791	FALSE
1053873	1054736	752.809724320254	0.0227273152416733	0.0132048357957064	0.757162713534584	FALSE
1054737	1054905	1455.76491179177	-0.125490794611559	-0.0984182082548027	0.0489343885134762	FALSE
1054906	1056412	2494.34611907755	0.0100398230246323	-0.00915290849500594	0.859639308339686	FALSE
1056413	1057525	8590.11156006103	-0.0732280799836636	-0.0785426556860293	0.543936137789392	FALSE
1057526	1058662	1160.36320216936	0.0239054362130647	-0.00161738995277392	0.735403779464635	FALSE
1058663	1058666	114.379256470811	0.100446729866631	0.660418832171888	0.573464189392427	FALSE
1058667	1062828	1288.98520466379	0.069826174478906	0.00482028945345738	0.195910280069974	FALSE
1062829	1062986	284.705369064357	0.464102756840276	0.143222401147204	0.000384009917569526	FALSE
1062987	1062991	64.2034390989602	0.744905555027432	0.874136733683993	0.00656025753534364	FALSE
1062992	1064634	2227.16176370519	0.353551935801848	0.110277762200945	3.3995708307345e-11	FALSE
1064635	1064637	167.120909967134	0.153627382161918	-0.577349391433415	0.385683631002011	FALSE
1064638	1064723	350.413287321073	0.337467186146812	0.2303763685417	0.000937192463196103	FALSE
1064724	1069681	4429.98603826653	-0.0482833448644855	-0.00927809937670333	0.413884453372477	FALSE
1069682	1069682	98.1843932881074	-0.0280250363724625	-1.31924035553988	0.892482698811902	FALSE
1069683	1079035	2763.3272472017	0.00394896414589277	-0.000209300212069517	0.95053931547394	FALSE
1079036	1079042	71.0971306527814	-0.0869367323150598	-0.466194858346137	0.715577116793123	FALSE
1079043	1079788	783.075873968165	-0.120973552226347	-0.034024510619645	0.181613730838709	FALSE
1079789	1085950	1126.12281702623	0.0496055752665402	0.00377116850919642	0.495225496263234	FALSE
1085951	1085951	17.0201563021411	-0.763615869427327	-1.0527868789486	0.0152008911936045	FALSE
1085952	1087747	2148.25424956895	-0.0660075457637041	-0.0155753980834721	0.387028615728142	FALSE
1087748	1087757	121.516739922534	-0.160627415376149	-0.455158774322689	0.365819853696531	FALSE
1087758	1090570	3168.38994960955	-0.0631413815310096	-0.0185762047902605	0.278405830196238	FALSE
1090571	1090571	39.8895678205402	0.0396659066017438	-1.20022262747464	0.868543928054439	FALSE
1090572	1094662	1654.7543347373	0.00875658450819092	0.00107735662932118	0.906425494711679	FALSE
1094663	1096378	679.493882385842	0.298515413286267	0.0404107500917876	0.000324907880525044	FALSE
1096379	1096462	161.869570312805	0.509775075745222	0.198775626532671	0.0100572182261624	FALSE
1096463	1099602	1025.15768699626	0.0981133811340127	0.00936533639993561	0.107453230723011	FALSE
1099603	1099833	295.859148267706	0.284911215211445	0.113667901353429	0.139634332512798	FALSE
1099834	1100163	579.689567585305	0.0474841527746304	-0.0113549581679264	0.665642809196612	FALSE
1100164	1100164	82.4939926499727	0.429865938649424	1.40067235083225	0.0334210097064946	FALSE
1100165	1106278	1696.38825836494	0.139602611159759	0.0097687015976269	0.0341221170018899	FALSE
1106279	1106279	18.3243890740835	1.05833306692493	1.65534261837988	0.000997637707633818	TRUE
1106280	1107783	1417.01775751923	0.230488766095513	0.0620535690697858	7.2788819473733e-05	FALSE
1107784	1108214	4436.85635579027	0.393012720316875	0.24243817842455	7.9319577873044e-11	FALSE
1108215	1108291	1006.51685413456	0.487553701957363	0.40002929824963	9.72613623474761e-13	FALSE
1108292	1108292	249.773298713656	0.450204499891954	1.7877292931646	0.00123762033171295	FALSE
1108293	1108650	3999.2262775876	0.366563623891675	0.256057272088683	6.04458405548167e-10	FALSE
1108651	1108661	942.684182810269	0.366974774662497	0.716460934494141	6.03293256100387e-05	FALSE
1108662	1108717	946.782875263415	0.368270331796609	0.218441127453975	0.000103514683742186	FALSE
1108718	1118886	212.105332163982	0.196414652783708	0.00240356278600445	0.323172593475424	FALSE
1118887	1119138	1583.23501745521	0.478371880390811	0.21391687474055	2.40740576285522e-07	FALSE
1119139	1122339	607.002863346782	-0.0766390567209517	-0.0102228476622168	0.371849445435004	FALSE
1122340	1122343	34.5276125502849	-0.248066217355539	-0.53344443635089	0.361133823171322	FALSE
1122344	1129794	814.910512315565	0.24782609211225	0.0102187009344611	0.000632967115925928	FALSE
1129795	1130706	173.6368664184	0.542249621001668	0.051256497507751	0.000284920214838156	FALSE
1130707	1139993	2019.67794529868	0.00236325813347221	0.00321952438314038	0.972962112331552	FALSE
1139994	1139995	27.6726083665103	-0.270281635469187	-0.905671121291544	0.300815340011159	FALSE
1139996	1139997	28.95358151466	0.0257979784788697	0.824491129643958	0.920702631726369	FALSE
1139998	1141011	553.998108712127	0.0759166962925365	0.0165193715928495	0.570861244258181	FALSE
1141012	1142237	753.294453336062	-0.0931275227207408	-0.029899357779801	0.479969547946836	FALSE
1142238	1142239	18.9647760181035	-0.492957568574015	-0.990319101618506	0.0932382700977763	FALSE
1142240	1142945	526.387148806407	-0.0648113738931673	-0.0152190166010941	0.565630936443308	FALSE
1142946	1142947	52.2967976230838	0.00416448253396831	-1.03660445435088	0.98583738164057	FALSE
1142948	1146102	1845.25386468659	-0.0842507844932988	-0.0170590035012356	0.266340454252291	FALSE
1146103	1146631	413.667234092357	-0.327745828498148	-0.0860229966111298	0.000603491354619634	FALSE
1146632	1146635	62.8911335701896	-0.14757682265006	-0.574940087791639	0.52530140961196	FALSE
1146636	1148469	1149.21247438321	-0.17373850308615	-0.0319583395740287	0.00457892864294447	FALSE
1148470	1153930	1263.27732717019	0.00388668049825241	-0.00316790563708093	0.94378630893284	FALSE
1153931	1153934	16.1781193691273	1.20828245502663	0.88378772222736	0.000235761525979247	TRUE
1153935	1156481	884.433917011391	0.423227380905005	0.0597481972983301	9.68101621579414e-09	FALSE
1156482	1181539	2192.48974541779	-0.0163194999099761	-0.000120470746595223	0.808759951369301	FALSE
1181540	1181540	27.4270520206054	-0.244030128609661	-1.07736206623044	0.390403953045465	FALSE
1181541	1182241	1589.15581293357	-0.0404158385331465	-0.0339194148538582	0.425957821312084	FALSE
1182242	1182243	198.604422892905	0.0626325161371079	-0.855436831304128	0.678176803338541	FALSE
1182244	1188417	1501.16905978908	0.0827758680838352	0.00746693721816309	0.122773407908401	FALSE
1188418	1188419	65.7786087857991	-0.266409654381543	-0.990466704958846	0.190796845741286	FALSE
1188420	1189223	836.986336007427	-0.149341068129079	-0.0259388115379128	0.124252624527476	FALSE
1189224	1189226	42.1088841659803	-0.559842545722845	-0.916986218562556	0.0546851527030073	FALSE
1189227	1189564	661.981509631815	-0.23447579647666	-0.0907773279043259	0.0117941087499665	FALSE
1189565	1191832	944.446142297696	-0.0584629765837657	-0.000304473377678796	0.461650565521725	FALSE
1191833	1192298	437.690926165067	0.319121458892481	0.0855251456828214	0.00132483160009942	FALSE
1192299	1206785	3085.21409108698	0.0761584165486952	0.00563858890085056	0.105336180357958	FALSE
1206786	1206978	455.92250848511	0.271100313731999	0.128616896894284	0.035888485977244	FALSE
1206979	1206979	121.205209841892	0.058233907964072	-1.1574905897102	0.752051191760511	FALSE
1206980	1208058	3997.36957235215	0.0601636734426707	0.0347677112770925	0.426427515142386	FALSE
1208059	1208059	31.5423357056493	-0.376957666926432	-1.29132662174881	0.257314604946321	FALSE
1208060	1208477	967.427778849444	-0.0681064060294191	-0.0055923568461093	0.583201080011648	FALSE
1208478	1209014	2673.80984853925	-0.201603078673379	-0.08595200913493	0.0012694694055593	FALSE
1209015	1209017	124.227638860973	-0.133450011131498	0.702711170148545	0.607196360737365	FALSE
1209018	1209426	2503.60699346913	-0.153637426472505	-0.0748781162075129	0.0446011644159802	FALSE
1209427	1209427	344.815275423711	-0.0900185904479066	-1.4359822692673	0.529264274526984	FALSE
1209428	1209550	588.653468273286	-0.0434698639743824	-0.0105307262030988	0.669808018174215	FALSE
1209551	1209551	122.051035515906	-0.052618087864131	-1.47464317723442	0.751809185257692	FALSE
1209552	1210402	5402.05165938685	-0.145902248912913	-0.0992046471386015	0.0738040719397969	FALSE
1210403	1226975	2388.71959899843	0.034297356332922	0.000869218642265692	0.578517511590103	FALSE
1226976	1227555	492.154403585482	-0.394246614260327	-0.103384320953881	0.00422629256706273	FALSE
1227556	1227568	32.5073497380416	-0.949435841336835	-0.392650844949696	0.00407454627910025	FALSE
1227569	1229370	3512.56349086845	0.0643973140129097	0.00711545170148898	0.417845365506429	FALSE
1229371	1229439	371.379439501642	0.387892086492693	0.270323193030363	0.0531084662236538	FALSE
1229440	1231640	1047.72643398372	0.135958570040361	0.0127538878494425	0.0674325835937145	FALSE
1231641	1232815	1813.84276367621	0.314812451372102	0.103314704416997	8.54405203264456e-06	FALSE
1232816	1236691	522.753746826814	0.221203557893865	0.00575705283388194	0.0224071895270204	FALSE
1236692	1236843	173.943566911558	-0.230217761804524	-0.0942009737001932	0.20878252297406	FALSE
1236844	1236993	286.328820253974	0.0425350550636814	0.0710058519031485	0.754409968235205	FALSE
1236994	1237341	744.818346924885	-0.0804294555526136	-0.0592624110157421	0.407768114197612	FALSE
1237342	1239101	3023.30363300298	0.0277836664515344	0.0122426117832	0.764405501757886	FALSE
1239102	1239303	705.216963250581	-0.0950608136423336	-0.0688294120872828	0.484538830616234	FALSE
1239304	1239306	313.820476599381	-0.0182434930099001	-0.6379490932483	0.937414628274408	FALSE
1239307	1241615	613.213888471971	0.0157105920454804	0.00142689736286963	0.905008460634639	FALSE
1241616	1241617	18.0413664164477	-0.858843386621169	-1.00319306593873	0.00609676533943244	FALSE
1241618	1247838	1553.59722200094	0.0395321616910534	0.00670760988206248	0.778154904598243	FALSE
1247839	1248403	6535.98237884734	-0.0919725004623622	-0.0639601798277352	0.317181097372445	FALSE
1248404	1248404	513.687221461475	-0.154299546702704	-1.5280760616573	0.0598470488215105	FALSE
1248405	1248563	1832.85973558146	-0.150028215878205	-0.164142865341619	0.0105481900413104	FALSE
1248564	1265187	1499.78903792288	-0.01607399813433	-0.000998383481599169	0.855329868381882	FALSE
1265188	1265193	197.663593351661	0.178503382552069	0.599639447699388	0.362916306707632	FALSE
1265194	1265419	1183.88058836191	0.310680710434996	0.186552210804082	7.00973834765984e-07	FALSE
1265420	1270664	1273.86806962742	0.0328111143512603	0.000428303977293573	0.566585582337578	FALSE
1270665	1271349	5813.90322215869	-0.208637272550806	-0.124305981906484	0.0729772809828	FALSE
1271350	1271351	530.248027961995	-0.0872726386360358	0.777403538035887	0.570528701201188	FALSE
1271352	1271499	1754.35671588774	-0.201646061176889	-0.0302215960179154	0.141691846010185	FALSE
1271500	1271536	951.184596330587	-0.293073128915783	-0.265123779633929	0.0254986320141704	FALSE
1271537	1271550	383.2636016158	-0.238464120920567	0.14060754423717	0.0853221470642589	FALSE
1271551	1271554	351.220297922362	-0.299208567933638	-0.765393706165479	0.0398934645915557	FALSE
1271555	1271631	687.832594565612	-0.220209298755556	-0.0809697280668371	0.0646804044628538	FALSE
1271632	1271927	3680.13034539497	-0.306178535479199	-0.193538396171484	0.0334017201766785	FALSE
1271928	1271929	521.595528935417	-0.302455290879567	0.960860270919865	0.122390761847656	FALSE
1271930	1272074	1523.69689434781	-0.231758127950623	-0.128125310126517	0.109654191679984	FALSE
1272075	1272083	804.218815744629	-0.346093068043471	-0.520631499146808	0.0654716281475502	FALSE
1272084	1272096	685.594097641827	-0.294679108512226	0.240173804304328	0.120228214416113	FALSE
1272097	1272257	2086.80235739436	-0.332079491212839	-0.148768063160818	0.0524365770583572	FALSE
1272258	1272260	986.309591313877	-0.372006845449457	-0.946035392207265	0.0192647432001694	FALSE
1272261	1272567	3661.68608542643	-0.239026548642244	-0.103184046603635	0.0891672087901137	FALSE
1272568	1272784	189.550236569596	-0.0855612136547282	0.00289569153975576	0.683024868528575	FALSE
1272785	1272868	1312.22102998739	-0.431453877701678	-0.238060792229729	1.58740541309647e-15	FALSE
1272869	1272874	880.725091759774	-0.450652821360399	-0.82521969499835	3.34281729665153e-08	FALSE
1272875	1272984	2439.61232064335	-0.404439932312034	-0.247575937559949	2.12741110038275e-12	FALSE
1272985	1272990	865.284622321176	-0.335391093453584	0.308278815440477	8.38310725808655e-07	FALSE
1272991	1273185	2751.85096882852	-0.289961400344792	-0.133660625937578	1.08874240012097e-06	FALSE
1273186	1273186	468.444415446728	-0.359795294564594	-1.13339907367766	0.0111245693305099	FALSE
1273187	1273187	287.064627909348	-0.361872693612555	1.24589435340971	0.0234203775183211	FALSE
1273188	1273919	8562.02645858722	-0.4354149157683	-0.265110102075608	4.48721444566154e-07	FALSE
1273920	1273939	1613.13242557271	-0.483093624146062	-0.591481824637266	9.41991196007534e-06	FALSE
1273940	1273964	1355.8889764319	-0.47057532936679	-0.284318301841602	3.56693424078167e-06	FALSE
1273965	1273965	1172.81744101699	-0.503124959691559	0.797441114547073	1.50818257505793e-06	FALSE
1273966	1273988	1411.57241708663	-0.537873172430163	-0.578748540874407	4.02894437667967e-06	FALSE
1273989	1274987	11485.3726600412	-0.51211374398171	-0.326465942120829	4.95192470423029e-05	FALSE
1274988	1275165	3522.14693133199	-0.53589884753323	-0.446184605937747	4.56603098460937e-05	FALSE
1275166	1275183	1202.20628429126	-0.461781866235112	-0.0810137145601031	0.000324282108055486	FALSE
1275184	1275195	600.126881358177	-0.481990233988688	-0.671988889630115	0.00766875729419013	FALSE
1275196	1275201	572.977036715443	-0.42838565087268	0.0766571823401541	0.00696372636924011	FALSE
1275202	1275324	2121.18195330969	-0.569013544104852	-0.357426438477373	0.00281830412467533	FALSE
1275325	1275325	483.260799306298	-0.547035042234883	1.11882426220393	0.0105007553686089	FALSE
1275326	1275471	2277.63775001522	-0.567907817596718	-0.417945322608222	9.88386825762979e-05	FALSE
1275472	1275572	722.260699741676	-0.569473062339462	-0.232648546361435	0.00122129614854619	FALSE
1275573	1275653	1653.10640294393	-0.678082186714505	-0.453745209823048	5.83206230360438e-05	TRUE
1275654	1275891	2461.93050210235	-0.573888531675457	-0.260143013945407	0.000402481801536753	FALSE
1275892	1275907	1364.41090281715	-0.585384256729563	-0.657000203442415	0.000158485446388944	TRUE
1275908	1276089	3000.47623746982	-0.438738626310445	-0.248267811152118	3.70009190707934e-06	FALSE
1276090	1276092	451.43675265351	-0.362471410936459	-0.960888723325512	0.00946743437383809	FALSE
1276093	1276102	415.046293247466	-0.322110096095815	0.0588343361159131	0.0166035673176048	FALSE
1276103	1276112	507.215010920929	-0.33619491185395	-0.5129346188696	0.00523710146146916	FALSE
1276113	1277200	3995.92743024609	-0.386684717062671	-0.131967308750014	0.00146677788406128	FALSE
1277201	1277202	28.2669197864668	-1.47798062278958	-1.08777443248073	1.30146699074241e-05	TRUE
1277203	1278179	457.462719899458	-0.575772018119719	-0.0955778728434754	0.000297098155494364	FALSE
1278180	1281118	399.40125817688	-0.083853582627932	-0.00289149237687053	0.454073020154647	FALSE
1281119	1281371	435.090019280846	-0.382168984522455	-0.0925104140737839	0.0222848307683274	FALSE
1281372	1281372	123.266571010697	-0.37506565119798	-1.67710876111259	0.0945793237861947	FALSE
1281373	1281438	283.528988786291	-0.461656679845391	-0.169279729676843	0.00334611163553743	FALSE
1281439	1281443	118.323728199037	-0.721152865989624	-0.699869202082441	0.000500343657973582	TRUE
1281444	1281948	1063.54066881888	-0.465378512711686	-0.12758554919427	0.000494627105458635	FALSE
1281949	1282544	1786.51049608118	-0.503117266494753	-0.211038146903823	4.65182542987749e-08	FALSE
1282545	1289385	95.5929092417868	-0.205800780134372	-0.00209182260750455	0.400843996295877	FALSE
1289386	1289792	344.655685831714	0.501662845812651	0.114562246352856	0.00807195540319606	FALSE
1289793	1294810	861.638436573048	0.0541191488382858	0.00636724762076845	0.640732510649314	FALSE
1294811	1294816	25.4095250283382	-0.746580236825027	-0.479930368131804	0.014996568009853	FALSE
1294817	1298674	4226.65905690914	-0.0384446766903794	-0.00854952989857438	0.281084140977324	FALSE
1298675	1298681	1228.55235694239	-0.0420199298075859	-0.548742328699023	0.506326605868924	FALSE
1298682	1299066	8799.47372545713	0.0151518443040763	0.0235048328427366	0.588188019795607	FALSE
1299067	1299469	9776.02961188028	-0.0600453443067521	-0.0679130084338886	0.31665952006437	FALSE
1299470	1299486	1289.79691041984	0.17689203171977	0.357419486379009	0.0497735289170507	FALSE
1299487	1299800	9015.28301375465	0.0363608816554002	0.018261326661902	0.608998586697526	FALSE
1299801	1300277	10701.4168330537	-0.146464105619763	-0.103690367036934	0.0279599610060888	FALSE
1300278	1300513	58.3949140603899	-0.147532557646663	-0.00938066832704449	0.546451184742952	FALSE
1300514	1302018	714.922621012991	-0.439240943808803	-0.0754657161867348	0.00299735452757883	FALSE
1302019	1315502	1985.64228981197	-0.00894837404438323	-0.00487031163296373	0.913143355820176	FALSE
1315503	1317091	1056.23118851591	0.350507312019534	0.0610027387505727	6.95674413077141e-05	FALSE
1317092	1317092	27.1501100976293	0.226987588005424	1.11352596085165	0.408398148407364	FALSE
1317093	1317924	113.763961364401	-0.279521925438279	-0.0145172884486157	0.186051749804228	FALSE
1317925	1317933	23.7941480878377	-1.1279698988466	-0.395509727390452	0.00217353925469637	FALSE
1317934	1318495	158.76536236984	-0.762406305294827	-0.0680935189409177	0.00244694627415585	FALSE
1318496	1325070	893.393740220902	-0.0724570379929055	-0.00605517443379361	0.473875134782273	FALSE
1325071	1328792	2334.24787447659	-0.352402994632134	-0.0639260740010897	0.0423070657025923	FALSE
1328793	1328793	36.9048447915752	-0.774480924205175	-1.45359142383392	0.00692029567034232	FALSE
1328794	1331258	2250.72314243195	-0.316016086283639	-0.0809223654415898	0.0251239236318643	FALSE
1331259	1331345	133.93976378252	-0.631797604752723	-0.238342119323595	0.0274471904834658	FALSE
1331346	1331749	407.909588571797	-0.243851530963831	-0.0435896289429257	0.219573493231499	FALSE
1331750	1331765	81.6326912085534	-0.485519034930741	-0.408377277900793	0.0206981054822556	FALSE
1331766	1332083	282.878984524552	-0.357646328478742	-0.080880573363594	0.148820023889003	FALSE
1332084	1332084	53.2176050794525	-0.49735588295352	-1.46218216605093	0.11722991802469	FALSE
1332085	1332092	59.7689266152059	-0.345437116072515	0.00766360317738433	0.267998761837333	FALSE
1332093	1332093	50.6893108142044	-0.493024481460755	-1.49665368388063	0.113447198314321	FALSE
1332094	1332203	154.922483468047	-0.464252164661279	-0.153215952690671	0.0701101107605507	FALSE
1332204	1332206	41.7048391197978	-0.425831704589067	-0.77656057348463	0.108659126338164	FALSE
1332207	1332824	762.331756834199	-0.312777352068514	-0.0606036237840634	0.102347901092903	FALSE
1332825	1332828	71.2286771709664	-0.271540311747176	-0.723763499366875	0.261034176287512	FALSE
1332829	1333431	819.756044208198	-0.364641752412595	-0.10486865610346	0.0713862407116367	FALSE
1333432	1333577	151.81780368359	-0.10014490348017	0.0245141315209811	0.740088746284632	FALSE
1333578	1333587	55.8979914745663	-0.455958405266987	-0.464554310555782	0.117164006255411	FALSE
1333588	1334358	1066.16133012059	-0.508035196928227	-0.13245140780934	0.0169238152109003	FALSE
1334359	1337633	1553.19978384047	-0.11307410099887	-0.00797608584547594	0.577159860820903	FALSE
1337634	1337641	48.8686904897769	-0.298988692785109	-0.456595595427677	0.406140470124423	FALSE
1337642	1338894	799.090938327892	-0.159704766397697	-0.0329280796436636	0.435574971105481	FALSE
1338895	1338899	37.5820794472549	0.32206893717594	0.741907518242631	0.18356946616402	FALSE
1338900	1338944	35.6842693953905	0.150016258631043	-0.0481475309554287	0.541582634410878	FALSE
1338945	1338947	17.5849489205104	1.06032131278511	0.968941360650904	0.000670568310325284	TRUE
1338948	1339442	267.647038740441	0.0519923991083137	0.00315040773405117	0.852658557299701	FALSE
1339443	1339443	32.571309119073	0.369932443763193	1.327833222315	0.148535664568095	FALSE
1339444	1346837	3310.47603691261	-0.151541355326322	-0.0240676776320855	0.387699230989799	FALSE
1346838	1347242	388.01428479752	-0.312992406309385	-0.0983272433448684	0.155108761990208	FALSE
1347243	1347887	503.478171774664	-0.215682364511107	-0.0253802896474537	0.354180817735485	FALSE
1347888	1348158	351.115878432474	-0.426605481986023	-0.127347771884141	0.0462705679511017	FALSE
1348159	1376752	2089.89154428638	-0.0627473782666143	-0.000416288367991455	0.126714528629445	FALSE
1376753	1378316	3287.76278016605	-0.0717919682111148	-0.0303091601665492	0.191433737889562	FALSE
1378317	1378442	774.192826192921	-0.269837656334305	-0.226637128192959	0.00215579205012462	FALSE
1378443	1378708	260.846339107533	-0.10188249791974	0.00576208384836598	0.407976303647593	FALSE
1378709	1378803	215.699915075564	-0.321273630580659	-0.138739386818186	0.030056296234184	FALSE
1378804	1378944	249.850274585187	0.00480372987852017	0.0371660393361999	0.973377732364975	FALSE
1378945	1380304	4193.38331115226	-0.204438599593139	-0.0824683127930733	0.000183309372319715	FALSE
1380305	1380318	202.640139270693	-0.396769097350926	-0.457848002284194	0.0127850477111737	FALSE
1380319	1380840	2153.20323444597	-0.1494049752626	-0.089369565714225	0.0867359335318295	FALSE
1380841	1381245	337.684578281664	-0.0128019981849004	-0.00922735156914033	0.912299028865481	FALSE
1381246	1381386	104.28790087444	-0.486163019883529	-0.125343004941736	0.0149024760459144	FALSE
1381387	1387285	90.0770509288534	-0.374091091872109	-0.00235191429742527	0.0916282687026415	FALSE
1387286	1387286	22.1150011152278	-0.718381387585134	-1.09367185209862	0.0175036596541358	FALSE
1387287	1387962	1433.43542145113	0.217892326679595	0.0807300263780557	7.01152947579429e-05	FALSE
1387963	1387966	210.054004510157	0.0617520053142112	-0.765017728701135	0.724898146359542	FALSE
1387967	1396239	2158.80617737417	0.0647917283366731	0.00543435147087636	0.255232091611375	FALSE
1396240	1397360	1227.62934368406	-0.208377708339965	-0.0444893025149031	0.041290132673814	FALSE
1397361	1397361	30.3019054110301	-0.466490780111969	-1.29405114861028	0.0700777611507477	FALSE
1397362	1413812	2556.60986647823	-0.0285218040093084	-0.000981597116423508	0.548774257406252	FALSE
1413813	1413814	12.8880953613048	-0.647126824935883	-0.994737161316087	0.0729555658224857	FALSE
1413815	1415182	983.694434897809	-0.0684456540262342	-0.0125809257149173	0.459653014414951	FALSE
1415183	1415183	202.326440711322	-0.0222042924817833	-1.44425087451238	0.911525644721365	FALSE
1415184	1415412	1625.18666152001	-0.0367591184366445	-0.0661586277922746	0.649674660552599	FALSE
1415413	1415413	432.469468711044	-0.093280465638885	-1.46124813670753	0.313249365951865	FALSE
1415414	1415607	1360.49618322094	-0.0800810690904832	-0.0331210756668375	0.402585573210333	FALSE
1415608	1415611	281.180309671329	-0.0717039528107409	-0.646836403911775	0.7188313320019	FALSE
1415612	1416460	2730.72329502795	-0.0741901220032255	-0.0138416768891605	0.206155110649708	FALSE
1416461	1416462	51.2832307245493	-0.00363630251999485	0.794981128349929	0.987842297744337	FALSE
1416463	1416465	61.7557856792791	-0.302795572997369	-0.824367980135851	0.204481141285022	FALSE
1416466	1417228	1205.61031542227	-0.0193395486444707	-0.00360256868186979	0.770658766110718	FALSE
1417229	1417229	90.7800430999987	-0.0851743910643747	1.14100436817058	0.714043384573973	FALSE
1417230	1417378	502.148007255108	-0.163401286467223	-0.0927681326240556	0.0942375662802199	FALSE
1417379	1426840	735.256258338299	0.00462310404044408	0.0003681765648837	0.954754421130874	FALSE
1426841	1426841	10.2474240597967	0.516826856355982	1.40813162016258	0.375601343773872	FALSE
1426842	1433565	2170.46030210229	0.103337558603621	0.0138257858546051	0.00789872782430301	FALSE
1433566	1433566	373.573360915356	-0.00733677028657847	-1.4303497471887	0.943712122785749	FALSE
1433567	1441287	3622.75259029793	0.108480802539811	0.00904723005811696	0.366284296925165	FALSE
1441288	1441499	547.199669676299	-0.11485398362171	-0.0689111130987917	0.434730730165658	FALSE
1441500	1454718	4963.21237514255	0.0244506876579246	-0.00220301996887468	0.541230237883316	FALSE
1454719	1454719	146.823917999187	-0.159355502038915	-1.28123732611745	0.329033284303966	FALSE
1454720	1456919	2265.20681948071	-0.0921504078825584	-0.00978529220744518	0.0842648198942597	FALSE
1456920	1456937	352.358944202037	-0.280488637281949	-0.369665393109048	0.00680527862830723	FALSE
1456938	1458234	76410.698649618	-0.0462697706288666	-0.0427687061809608	0.126987167870116	FALSE
1458235	1458240	2636.37946490541	-0.00093923565859311	0.546676275074128	0.988939930450622	FALSE
1458241	1458798	33736.6753459391	-0.00845246980769341	0.0303937337570999	0.874747280683205	FALSE
1458799	1458996	20875.2483822503	-0.045001840746922	-0.127274685483541	0.436289398306788	FALSE
1458997	1459575	46615.7181522837	-0.0025840664593883	0.0247185549955364	0.941956806868921	FALSE
1459576	1459577	3646.61468844213	-0.0578481933049466	-0.815390683555336	0.210657412147987	FALSE
1459578	1460154	53278.58772247	0.056141075019662	0.0757061744678213	0.263934857371179	FALSE
1460155	1460805	62599.4503824052	-0.0241094579297563	-0.0147308241889427	0.510701941014068	FALSE
1460806	1460898	8488.34639294983	0.0790275125959423	0.138918546688341	0.0955415505702029	FALSE
1460899	1462636	52637.7276538341	0.0319252136317188	-0.0147951781059983	0.599883237708686	FALSE
1462637	1462638	40.7935738764303	-0.251707211343258	-0.999893497460906	0.283830668581589	FALSE
1462639	1465771	245.71037771377	0.0988528706445551	0.00418234857335973	0.447336903028202	FALSE
1465772	1466248	1241.8410841916	0.293294420480334	0.128495946306244	5.29363589994855e-06	FALSE
1466249	1466251	74.1782097848227	0.432707357580469	0.84924887642502	0.0340986094717436	FALSE
1466252	1467881	963.325624069906	0.218653756955104	0.0150451284717068	0.000719384413442381	FALSE
1467882	1469823	1174.14874545084	0.309027491861344	0.063463004004063	6.44935467865443e-05	FALSE
1469824	1480989	1759.8326151035	-0.016865795870701	0.000616019291808777	0.882899600468183	FALSE
1480990	1481080	153.861226781444	-0.526796125063882	-0.155770210079782	0.0254630568496639	FALSE
1481081	1483698	1767.16680168942	0.0380742677899234	0.00515695430618083	0.618814036695967	FALSE
1483699	1483711	85.7890179356932	0.798458551525807	0.505319684198902	0.000960220706305925	TRUE
1483712	1483964	218.567480144784	0.881349311207826	0.168009314707902	2.29214095197031e-05	TRUE
1483965	1484507	4090.20264965689	0.117275767904301	0.0530740981703394	0.00143844221242766	FALSE
1484508	1485091	8082.57880990169	0.00411080572657849	-0.0323180989222696	0.9176856874964	FALSE
1485092	1485169	883.120876093544	0.100770589599015	0.171006710743877	0.153436167305421	FALSE
[truncated: 5,475 more rows]

## Sheet: Table_S8
Table S8: Regions identified as up-regulated in B.subtilis control strain compared to mutants for the Rae1 endoribonuclease by DiffSegR, for which corresponding overlapping genes were not reported in the Leroy et al. 2017 study.
start	end	baseMean	per-segment log2-FC	pvalue	gene
55843	55869	51.9860149143043	2.71162499030414	6.59498849758053e-21	spoVG
55870	55879	48.3134024531826	3.32286162792788	1.26897850874037e-23	spoVG
55880	55881	32.3851816711382	2.996368737565	2.55324021912217e-17	spoVG
55882	55890	18.4612236779909	2.1336570391902	3.47489895979975e-09	spoVG
55891	55892	12.3012098232768	1.7524982218593	1.08037037239563e-05	spoVG
155814	155815	68.4036132801256	0.681388416558463	0.00141788924325374	ybaJ
180407	180409	107.631544674229	0.924079217513782	0.00159406485641279	feuC
180410	181684	1758.23265862126	0.603275387762237	1.83350572011516e-05	feuC
370339	371698	566.795211951506	0.679929670416186	5.83520986033629e-09	S122
376958	376991	263.141333531203	0.67794015120103	1.77461429589974e-06	srfAA
376992	376996	267.929382014859	0.751333819272912	8.5133066036755e-08	srfAA
376997	377101	557.636148578116	0.71338860807268	1.74956025286948e-07	srfAA
377102	377104	112.295574435015	0.847064947183091	0.000104901129602572	srfAA
389110	389115	220.975567525267	0.601637772640697	0.000269466920245794	srfAB
390890	390893	588.486125275581	0.595117447247037	4.90065023911652e-07	srfAB
390890	390893	588.486125275581	0.595117447247037	4.90065023911652e-07	comS
506310	506512	542.852198773835	0.930356085532337	2.125945956015e-10	S153
604716	604721	69.1974439865927	2.28499556284219	1.33364752328739e-14	S197
604722	604749	98.8440240365191	2.0376172499986	4.03473714988189e-16	S197
604750	604784	140.891352501918	2.18408393501108	1.29992298851679e-20	S197
604785	604799	50.8889772047406	2.10472611109917	1.97054069674174e-11	S197
604800	604812	46.597841329051	2.54790222258953	1.64938821751063e-13	S197
604813	604816	40.4710872015129	2.56020475931164	2.25284640384516e-12	S197
604817	604863	72.3647366541859	1.99627222748998	3.62920349784791e-13	S197
604864	604867	62.2031550604629	2.01605049213386	6.72077855264279e-12	S197
604868	604915	63.2194958817178	1.90847548715195	7.59386730940508e-14	S197
604916	604921	30.3306855968219	2.25472354076734	1.5294962700671e-08	S197
604922	604941	43.2154494469184	1.87736058894141	2.12083556977806e-05	S197
604942	604942	51.6906800287834	2.02989840117141	3.43656325123643e-05	S197
604943	604946	54.5466470199212	2.02031647648955	2.34454069291402e-06	S197
604947	604964	55.2177864735708	1.90797638628856	5.51968786701772e-08	S197
604965	605146	159.276870669488	2.07732161431893	2.58158144290659e-19	S197
605147	605153	52.3989438978487	2.15201539380145	1.34765400922439e-12	S197
605154	605229	87.2827870292917	2.11888904706535	3.92915391372343e-20	S197
605230	605232	36.921725164273	2.47082680891318	5.41398906362019e-16	S197
605233	605277	40.8158682672205	2.50272203277987	2.33764581823036e-17	S197
678303	678524	516.247549708881	0.845132000573459	3.89724523975333e-13	S223
678525	678527	75.1108375136355	0.94781481675349	0.000463035730735407	S223
678528	678931	1349.66900638904	0.96761588796797	1.98400883062434e-42	S223
678932	678936	112.136944703005	1.18130242293423	8.46705768540794e-11	S223
678937	678939	87.1656076026959	1.13123061562558	1.51929390591227e-08	S223
678940	678947	114.977349980243	1.21645677419235	8.36910189935277e-11	S223
678948	678991	85.8478045481196	1.05576702813311	1.40678278817357e-05	S224
678948	678991	85.8478045481196	1.05576702813311	1.40678278817357e-05	S223
678992	678996	36.1362203730872	1.2434588105992	4.17713638110149e-05	S224
678992	678996	36.1362203730872	1.2434588105992	4.17713638110149e-05	S223
678997	679067	30.885134919076	0.863939760040017	0.00142339325563159	S224
678997	679067	30.885134919076	0.863939760040017	0.00142339325563159	S223
678997	679067	30.885134919076	0.863939760040017	0.00142339325563159	S225
679068	679074	41.8512790455937	1.31169404272899	3.78885859466685e-06	S224
679068	679074	41.8512790455937	1.31169404272899	3.78885859466685e-06	S225
785289	785298	273.372680485735	0.59941562646123	0.0003200154511202	yetG
788980	788980	74.924592782603	0.725165716101387	0.000475032910538674	yetK
1045262	1045264	17.1674147641043	4.08520036372435	9.32950948472862e-11	S341
1045265	1045291	19.6641727137987	3.86101185904509	2.17525431976819e-12	S341
1045292	1045299	35.375799211679	3.90678416453253	9.69107989598844e-19	S341
1045300	1045303	34.7072038833574	3.87766925502685	9.06733426460328e-19	S341
1045304	1045317	41.7795673017479	3.67428308932923	2.21838735763955e-20	S341
1045318	1045341	32.9392831390465	3.41222085165682	1.72683446611564e-18	S341
1106279	1106279	18.3243890740835	1.05833306692493	0.000997637707633818	yhfO
1153931	1153934	16.1781193691273	1.20828245502663	0.000235761525979247	wprA
1263625	1263938	357.297521996037	0.800197696830675	1.64548072242645e-09	S431
1263625	1263938	357.297521996037	0.800197696830675	1.64548072242645e-09	S430
1263939	1264185	547.604120379784	0.831046351653053	4.01016530247889e-06	S430
1264426	1264841	542.915420336335	0.691823165299124	0.000181648517034929	S430
1338945	1338947	17.5849489205104	1.06032131278511	0.000670568310325284	xkdO
1483712	1483964	218.567480144784	0.881349311207826	2.29214095197031e-05	S514
1488880	1488983	96.0434472480534	1.31291848293588	4.98947720837909e-09	dapH
1488984	1488986	43.7403770629471	1.61075227826528	8.22381275582945e-09	dapH
1706974	1706980	25.0888106228852	1.10261728303163	7.6381182072378e-05	flhB
1707972	1707978	60.6627425366226	0.714412619327311	0.000999647919208383	flhA
1707979	1708221	333.643818248018	0.596802300903776	1.66538962828215e-08	flhA
1717771	1717857	230.969232392518	0.589354138556124	0.000452483687255848	ylxL
1717771	1717857	230.969232392518	0.589354138556124	0.000452483687255848	S586
2055029	2055040	97.1016071367004	0.819547423193946	0.000801501583233321	xynA
2055080	2055087	182.050558520093	0.658280357823529	2.87054681697888e-05	xynA
2092885	2093139	904.051552714704	0.728906604230354	1.69894628490596e-05	S732
2092885	2093139	904.051552714704	0.728906604230354	1.69894628490596e-05	S733
2093140	2093309	1018.62370889662	0.852254972056375	7.48401001568164e-06	S733
2093310	2093506	805.467080210302	0.698878418260943	0.000773190072503234	S733
2093525	2093686	585.71122606901	0.71535208293378	0.000930120085301577	S733
2093687	2093803	76.6158167351782	0.77296867005239	0.00168008406093838	S733
2248951	2248956	69.6006683860657	0.710776430927163	0.000842690009288088	yomJ
2265168	2269155	326.5160725439	0.784652551931223	2.64527290138295e-07	S808
2265168	2269155	326.5160725439	0.784652551931223	2.64527290138295e-07	bdbB
2265168	2269155	326.5160725439	0.784652551931223	2.64527290138295e-07	yolJ
2265168	2269155	326.5160725439	0.784652551931223	2.64527290138295e-07	bdbA
2265168	2269155	326.5160725439	0.784652551931223	2.64527290138295e-07	bhlB
2269156	2269524	97.09129996653	1.13538098356687	0.000148724479881361	sunA
2269525	2269526	59.6911162489427	1.32088172040278	5.01495975930304e-05	sunA
2269527	2269635	114.010939005031	1.15095989986392	1.59634067569613e-05	sunA
2272572	2273235	218.72632939876	0.989077894543307	1.95070474879819e-11	yolB
2277505	2279550	1170.2789549716	0.620521772917536	1.97797940500635e-10	yokH
2277505	2279550	1170.2789549716	0.620521772917536	1.97797940500635e-10	S812
2277505	2279550	1170.2789549716	0.620521772917536	1.97797940500635e-10	yokG
2364080	2364080	58.4810063202486	0.771111769064493	0.000595933892524594	qcrB
2457284	2457410	138.504305918714	0.689372372233645	9.40910625298301e-05	S895
2457284	2457410	138.504305918714	0.689372372233645	9.40910625298301e-05	yqxK
2457284	2457410	138.504305918714	0.689372372233645	9.40910625298301e-05	ansR
2587961	2587973	713.516121656764	0.931306889652841	1.03402644276582e-07	S939
2587974	2588209	12449.0793085174	0.632573850142099	2.4154708436014e-99	S939
2692314	2692323	156.335397766735	0.678620424635791	0.000387209998567731	yqaP
2692314	2692323	156.335397766735	0.678620424635791	0.000387209998567731	S980
2759460	2762771	293.196129908968	0.909019188173185	9.43336924691874e-05	sacC
2759460	2762771	293.196129908968	0.909019188173185	9.43336924691874e-05	S1019
2759460	2762771	293.196129908968	0.909019188173185	9.43336924691874e-05	levG
2759460	2762771	293.196129908968	0.909019188173185	9.43336924691874e-05	levF
2759460	2762771	293.196129908968	0.909019188173185	9.43336924691874e-05	levE
2759460	2762771	293.196129908968	0.909019188173185	9.43336924691874e-05	levD
2812604	2812607	14.1230500112189	1.49468074914889	4.40955302523751e-05	yrvN
3274452	3274453	191.647468496271	0.712660086202898	2.65272268856352e-05	S1225
3274454	3274603	908.213886026824	0.593431515564774	9.98093199663951e-13	yukC
3274454	3274603	908.213886026824	0.593431515564774	9.98093199663951e-13	S1225
3292288	3292305	119.294442319309	1.73356037786065	1.72492500624923e-10	S1228
3292306	3292322	64.2750079521144	1.9033602236469	6.74958401988889e-08	S1228
3292323	3292341	60.1495570492495	2.04387106182276	6.36751400183129e-10	S1228
3292342	3292485	42.6731274446126	1.29093446818425	7.63377349026852e-05	S1228
3292342	3292485	42.6731274446126	1.29093446818425	7.63377349026852e-05	S1229
3292486	3292504	77.5008603255915	1.19359479136575	7.86058075149114e-07	S1229
3429972	3429975	9.35891113776795	1.69939380939848	0.000149635953878572	nhaK
3467559	3470769	234.887384312135	0.987872303692795	3.30177091057027e-07	opuCD
3467559	3470769	234.887384312135	0.987872303692795	3.30177091057027e-07	opuCC
3467559	3470769	234.887384312135	0.987872303692795	3.30177091057027e-07	opuCB
3467559	3470769	234.887384312135	0.987872303692795	3.30177091057027e-07	opuCA
3474639	3474646	148.509154877095	0.600842826988554	0.000937038591029779	yvbJ
3581652	3581743	166.563139613394	0.708086465069598	0.00106533401367304	yvcB
3581744	3582189	319.827156901754	0.638457851438505	3.66226716716905e-06	yvcB
3764203	3764811	97.585322717143	0.805371785168269	0.000251962642339524	mta
3989396	3989412	117.196183267033	0.81876785037596	0.000970329990801653	yxkC
3989396	3989412	117.196183267033	0.81876785037596	0.000970329990801653	S1491
3989577	3989580	78.4019838446999	0.949155589830259	0.000867016366963474	yxkC
3989577	3989580	78.4019838446999	0.949155589830259	0.000867016366963474	S1491
4124863	4125601	618.475718131827	0.597639483708585	8.64406987979021e-17	yydJ
4124863	4125601	618.475718131827	0.597639483708585	8.64406987979021e-17	yydI
4124863	4125601	618.475718131827	0.597639483708585	8.64406987979021e-17	S1543
4173542	4173563	570.258059745559	0.621909265340851	7.21393898477951e-14	yybN
4173542	4173563	570.258059745559	0.621909265340851	7.21393898477951e-14	S1565
